# Supplementary material for: Impact of Arbuscular Mycorrhizal Fungi on Photosynthesis, Water Status, and Gas Exchange of Plants Under Salt Stress–A Meta-Analysis
Source: Front Plant Sci. 2019 Apr 16;10:457. doi: 10.3389/fpls.2019.00457 (PMC6476944; doi:10.3389/fpls.2019.00457)
Supplement: Supplementary file 2 [file Table_2.XLSX]

## Sheet: Sheet1
Study ID	Number of studies	Publications	AMF species	AMF inoculation	Plant species	Plant photosynthetic type	Plant group	Plant family	Life cycle	Gowth habit	Experimental condition	Type of soil	Experimental duration	Degree of salinity	Level of salinity	Response variable	Sample size	lnR	Var(lnR)
1	1	Abbaspour et al., 2006	Claroideoglomus etunicatum	Single	Pistacia vera	C3	Dicot	Anacardiaceae	Perennial	Woody	Green house	Sandy soil	8 weeks	50 mM	low	Leaf area	4	0.231748	2.42478e-07
1	2	Abbaspour et al., 2006	Claroideoglomus etunicatum	Single	Pistacia vera	C3	Dicot	Anacardiaceae	Perennial	Woody	Green house	Sandy soil	8 weeks	100 mM	moderate	Leaf area	4	0.325986	3.91129e-07
1	3	Abbaspour et al., 2006	Claroideoglomus etunicatum	Single	Pistacia vera	C3	Dicot	Anacardiaceae	Perennial	Woody	Green house	Sandy soil	8 weeks	200 mM	moderate	Leaf area	4	0.053069	6.66575e-07
2	4	Abbaspour et al., 2010	Claroideoglomus etunicatum	Single	Carthamus tinctorius	C3	Dicot	Asteraceae	Annual	Herbaceous	Green house	Sandy soil	6 weeks	75 mM	low	Leaf area	4	0.230795	2.40426e-07
2	5	Abbaspour et al., 2010	Claroideoglomus etunicatum	Single	Carthamus tinctorius	C3	Dicot	Asteraceae	Annual	Herbaceous	Green house	Sandy soil	6 weeks	150 mM	moderate	Leaf area	4	0.328259	3.96937e-07
2	6	Abbaspour et al., 2010	Claroideoglomus etunicatum	Single	Carthamus tinctorius	C3	Dicot	Asteraceae	Annual	Herbaceous	Green house	Sandy soil	6 weeks	250 Mm	moderate	Leaf area	4	0.0548082	6.5304e-07
3	7	Abdel Latef et al., 2011	Funneliformis mosseae	Single	Solanum lycopersicum	C3	Dicot	Solanaceae	Annual	Herbaceous	Green house	Sandy soil	65 days	7 dS/m	moderate	Leaf area	6	0.488967	2.02711e-06
3	8	Abdel Latef et al., 2011	Funneliformis mosseae	Single	Solanum lycopersicum	C3	Dicot	Solanaceae	Annual	Herbaceous	Green house	Sandy soil	65 days	12 dS/m	high	Leaf area	6	0.439367	7.6361e-06
3	9	Abdel Latef et al., 2011	Funneliformis mosseae	Single	Solanum lycopersicum	C3	Dicot	Solanaceae	Annual	Herbaceous	Green house	Sandy soil	65 days	7 dS/m	moderate	Total Chlorophyll	6	0.374693	0.0272714
3	10	Abdel Latef et al., 2011	Funneliformis mosseae	Single	Solanum lycopersicum	C3	Dicot	Solanaceae	Annual	Herbaceous	Green house	Sandy soil	65 days	12 dS/m	high	Total Chlorophyll	6	0.786479	0.103567
4	11	Abdel-Fattah & Asrar, 2012	Funneliformis mosseae	Single	Triticum aestivum	C3	Monocot	Poaceae	Annual	Grass	Green house	Sandy soil	8 weeks	6.11 dS/m	moderate	Leaf area	10	0.208639	0.00158111
4	12	Abdel-Fattah & Asrar, 2012	Glomus deserticola	Single	Triticum aestivum	C3	Monocot	Poaceae	Annual	Grass	Green house	Sandy soil	8 weeks	6.11 dS/m	moderate	Leaf area	10	0.0695261	0.00158118
4	13	Abdel-Fattah & Asrar, 2012	Gigaspora gergaria	Single	Triticum aestivum	C3	Monocot	Poaceae	Annual	Grass	Green house	Sandy soil	8 weeks	6.11 dS/m	moderate	Leaf area	10	0.00796817	0.00158149
4	14	Abdel-Fattah & Asrar, 2012	Gigaspora gergaria	Single	Triticum aestivum	C3	Monocot	Poaceae	Annual	Grass	Green house	Sandy soil	12 weeks	6.11 dS/m	moderate	Leaf area	10	0.204794	1.12938e-05
4	15	Abdel-Fattah & Asrar, 2012	Gigaspora gergaria	Single	Triticum aestivum	C3	Monocot	Poaceae	Annual	Grass	Green house	Sandy soil	12 weeks	6.11 dS/m	moderate	Leaf area	10	0.136683	1.12937e-05
4	16	Abdel-Fattah & Asrar, 2012	Gigaspora gergaria	Single	Triticum aestivum	C3	Monocot	Poaceae	Annual	Grass	Green house	Sandy soil	12 weeks	6.11 dS/m	moderate	Leaf area	10	0.0200007	1.12933e-05
4	17	Abdel-Fattah & Asrar, 2012	Funneliformis mosseae	Single	Triticum aestivum	C3	Monocot	Poaceae	Annual	Grass	Green house	Sandy soil	8 weeks	6.11 dS/m	moderate	Chlorophyll a	10	0.627033	0.00613465
4	18	Abdel-Fattah & Asrar, 2012	Glomus deserticola	Single	Triticum aestivum	C3	Monocot	Poaceae	Annual	Grass	Green house	Sandy soil	8 weeks	6.11 dS/m	moderate	Chlorophyll a	10	0.550008	0.00612842
4	19	Abdel-Fattah & Asrar, 2012	Gigaspora gergaria	Single	Triticum aestivum	C3	Monocot	Poaceae	Annual	Grass	Green house	Sandy soil	8 weeks	6.11 dS/m	moderate	Chlorophyll a	10	0.145395	0.0061133
4	20	Abdel-Fattah & Asrar, 2012	Gigaspora gergaria	Single	Triticum aestivum	C3	Monocot	Poaceae	Annual	Grass	Green house	Sandy soil	12 weeks	6.11 dS/m	moderate	Chlorophyll a	10	0.121426	0.00187637
4	21	Abdel-Fattah & Asrar, 2012	Gigaspora gergaria	Single	Triticum aestivum	C3	Monocot	Poaceae	Annual	Grass	Green house	Sandy soil	12 weeks	6.11 dS/m	moderate	Chlorophyll a	10	0.0190696	0.00187633
4	22	Abdel-Fattah & Asrar, 2012	Gigaspora gergaria	Single	Triticum aestivum	C3	Monocot	Poaceae	Annual	Grass	Green house	Sandy soil	12 weeks	6.11 dS/m	moderate	Chlorophyll a	10	0.0123806	0.00187593
4	23	Abdel-Fattah & Asrar, 2012	Funneliformis mosseae	Single	Triticum aestivum	C3	Monocot	Poaceae	Annual	Grass	Green house	Sandy soil	8 weeks	6.11 dS/m	moderate	Chlorophyll b	10	0.527607	0.0028878
4	24	Abdel-Fattah & Asrar, 2012	Glomus deserticola	Single	Triticum aestivum	C3	Monocot	Poaceae	Annual	Grass	Green house	Sandy soil	8 weeks	6.11 dS/m	moderate	Chlorophyll b	10	0.35192	0.00288568
4	25	Abdel-Fattah & Asrar, 2012	Gigaspora gergaria	Single	Triticum aestivum	C3	Monocot	Poaceae	Annual	Grass	Green house	Sandy soil	8 weeks	6.11 dS/m	moderate	Chlorophyll b	10	0.0847653	0.00288647
4	26	Abdel-Fattah & Asrar, 2012	Gigaspora gergaria	Single	Triticum aestivum	C3	Monocot	Poaceae	Annual	Grass	Green house	Sandy soil	12 weeks	6.11 dS/m	moderate	Chlorophyll b	10	0.287682	0.00106185
4	27	Abdel-Fattah & Asrar, 2012	Gigaspora gergaria	Single	Triticum aestivum	C3	Monocot	Poaceae	Annual	Grass	Green house	Sandy soil	12 weeks	6.11 dS/m	moderate	Chlorophyll b	10	0.226471	0.00106105
4	28	Abdel-Fattah & Asrar, 2012	Gigaspora gergaria	Single	Triticum aestivum	C3	Monocot	Poaceae	Annual	Grass	Green house	Sandy soil	12 weeks	6.11 dS/m	moderate	Chlorophyll b	10	0.189242	0.00106107
5	29	Abdel-Fattah et al., 2013	Funneliformis mosseae	Single	Triticum aestivum	C3	Monocot	Poaceae	Annual	Grass	Green house	Sandy soil	100 days	6.09 dS/m	moderate	Leaf area	4	0.0994339	2.34977e-06
5	30	Abdel-Fattah et al., 2013	Funneliformis mosseae	Single	Triticum aestivum	C3	Monocot	Poaceae	Annual	Grass	Green house	Sandy soil	100 days	10.63 dS/m	high	Leaf area	4	0.0851578	6.32167e-06
6	31	Abeer et al., 2015	Mixed	Mixed	Solanum lycopersicum	C3	Dicot	Solanaceae	Annual	Herbaceous	Green house	Sandy clay soil	8 weeks	75 mM	low	Chlorophyll a	5	0.671641	0.0208822
6	32	Abeer et al., 2015	Mixed	Mixed	Solanum lycopersicum	C3	Dicot	Solanaceae	Annual	Herbaceous	Green house	Sandy clay soil	8 weeks	150 mM	moderate	Chlorophyll a	5	0.93282	0.0286962
6	33	Abeer et al., 2015	Mixed	Mixed	Solanum lycopersicum	C3	Dicot	Solanaceae	Annual	Herbaceous	Green house	Sandy clay soil	8 weeks	75 mM	low	Chlorophyll b	5	0.595983	0.0190098
6	34	Abeer et al., 2015	Mixed	Mixed	Solanum lycopersicum	C3	Dicot	Solanaceae	Annual	Herbaceous	Green house	Sandy clay soil	8 weeks	150 mM	moderate	Chlorophyll b	5	0.955511	0.00537398
6	35	Abeer et al., 2015	Mixed	Mixed	Solanum lycopersicum	C3	Dicot	Solanaceae	Annual	Herbaceous	Green house	Sandy clay soil	8 weeks	75 mM	low	Relative water content	5	0.0756209	5.52056e-08
6	36	Abeer et al., 2015	Mixed	Mixed	Solanum lycopersicum	C3	Dicot	Solanaceae	Annual	Herbaceous	Green house	Sandy clay soil	8 weeks	150 mM	moderate	Relative water content	5	0.285614	1.25638e-06
7	37	Ali FZM, 2011	Rhizophagus intraradices	Single	Zea mays	C4	Monocot	Poaceae	Annual	Grass	Green house	Sandy soil	50 days	100 mM	moderate	Leaf area	4	0.181159	4.55946e-05
7	38	Ali FZM, 2011	Rhizophagus intraradices	Single	Zea mays	C4	Monocot	Poaceae	Annual	Grass	Green house	Sandy soil	50 days	100 mM	moderate	Leaf area	4	0.0930643	0.000299482
7	39	Ali FZM, 2011	Rhizophagus intraradices	Single	Zea mays	C4	Monocot	Poaceae	Annual	Grass	Green house	Sandy soil	50 days	100 mM	moderate	Leaf area	4	1.04037	0.00497159
7	40	Ali FZM, 2011	Rhizophagus intraradices	Single	Zea mays	C4	Monocot	Poaceae	Annual	Grass	Green house	Sandy soil	50 days	100 mM	moderate	Leaf area	4	0.0580713	0.000663927
7	41	Ali FZM, 2011	Rhizophagus intraradices	Single	Zea mays	C4	Monocot	Poaceae	Annual	Grass	Green house	Sandy soil	50 days	100 mM	moderate	Total Chlorophyll	4	0.137226	0.00577742
7	42	Ali FZM, 2011	Rhizophagus intraradices	Single	Zea mays	C4	Monocot	Poaceae	Annual	Grass	Green house	Sandy soil	50 days	100 mM	moderate	Total Chlorophyll	4	0.0554378	0.0040644
8	43	Al-Garni, 2006	Rhizophagus fasciculatus	Single	Phragmites australis	C3	Monocot	Poaceae	Perennial	Grass	Green house	Sandy soil	15 days	50 mM NaCl	moderate	Total Chlorophyll	5	1.30371	0.0227108
8	44	Al-Garni, 2006	Rhizophagus fasciculatus	Single	Phragmites australis	C3	Monocot	Poaceae	Perennial	Grass	Green house	Sandy soil	15 days	100mM NaCl	high	Total Chlorophyll	5	1.17137	0.0312158
8	45	Al-Garni, 2006	Rhizophagus fasciculatus	Single	Phragmites australis	C3	Monocot	Poaceae	Perennial	Grass	Green house	Sandy soil	15 days	150 mM NaCl	high	Total chlorophyll	5	1.02962	0.0399796
8	46	Al-Garni, 2006	Rhizophagus fasciculatus	Single	Phragmites australis	C3	Monocot	Poaceae	Perennial	Grass	Green house	Sandy soil	15 days	200 mM NaCl	high	Total chlorophyll	5	1.04797	0.0547699
8	47	Al-Garni, 2006	Rhizophagus fasciculatus	Single	Phragmites australis	C3	Monocot	Poaceae	Perennial	Grass	Green house	Sandy soil	15 days	250 mM NaCl	high	Total chlorophyll	5	0.97766	0.0585301
8	48	Al-Garni, 2006	Rhizophagus fasciculatus	Single	Phragmites australis	C3	Monocot	Poaceae	Perennial	Grass	Green house	Sandy soil	15 days	300 mM NaCl	high	Total chlorophyll	5	0.835322	0.0733411
9	49	Al-Karaki et al., 2001	Funneliformis mosseae	Single	Solanum lycopersicum	C3	Dicot	Solanaceae	Annual	Herbaceous	Green house	Silty clay soil	8 weeks	4.9 dS/m	moderate	Total chlorophyll	4	0.379797	3.13741e-06
9	50	Al-Karaki et al., 2001	Funneliformis mosseae	Single	Solanum lycopersicum	C3	Dicot	Solanaceae	Annual	Herbaceous	Green house	Silty clay soil	8 weeks	4.9 dS/m	moderate	Total chlorophyll	4	0.450021	4.54995e-06
9	51	Al-Karaki et al., 2001	Funneliformis mosseae	Single	Solanum lycopersicum	C3	Dicot	Solanaceae	Annual	Herbaceous	Green house	Silty clay soil	8 weeks	7.1 dS/m	moderate	Leaf area	4	0.258412	1.63997e-05
9	52	Al-Karaki et al., 2001	Funneliformis mosseae	Single	Solanum lycopersicum	C3	Dicot	Solanaceae	Annual	Herbaceous	Green house	Silty clay soil	8 weeks	7.1 dS/m	moderate	Leaf area	4	0.334006	2.81051e-05
10	53	Al-Karaki, 2000	Funneliformis mosseae	Single	Solanum lycopersicum	C3	Dicot	Solanaceae	Annual	Herbaceous	Green house	Silty clay soil	8 weeks	4.7 dS/m	moderate	Leaf area	4	0.446623	0.000965936
10	54	Al-Karaki, 2000	Funneliformis mosseae	Single	Solanum lycopersicum	C3	Dicot	Solanaceae	Annual	Herbaceous	Green house	Silty clay soil	8 weeks	7.4 dS/m	moderate	Leaf area	4	0.704708	0.000130375
11	55	Al-Khaliel et al., 2010	Funneliformis mosseae	Single	Arachis hypogaea	C3	Dicot	Fabaceae	Annual	Herbaceous	Green house	Sandy soil	9 weeks	100 mM	moderate	Total Chlorophyll	3	0.749428	0.0492065
11	56	Al-Khaliel et al., 2010	Funneliformis mosseae	Single	Arachis hypogaea	C3	Dicot	Fabaceae	Annual	Herbaceous	Green house	Sandy soil	9 weeks	200 mM	moderate	Total Chlorophyll	3	0.715006	0.0549273
11	57	Al-Khaliel et al., 2010	Funneliformis mosseae	Single	Arachis hypogaea	C3	Dicot	Fabaceae	Annual	Herbaceous	Green house	Sandy soil	9 weeks	300 mM	moderate	Total Chlorophyll	3	0.731862	0.0773872
11	58	Al-Khaliel et al., 2010	Funneliformis mosseae	Single	Arachis hypogaea	C3	Dicot	Fabaceae	Annual	Herbaceous	Green house	Sandy soil	9 weeks	500 mM	high	Total Chlorophyll	3	0.78144	0.10392
11	59	Al-Khaliel et al., 2010	Funneliformis mosseae	Single	Arachis hypogaea	C3	Dicot	Fabaceae	Annual	Herbaceous	Green house	Sandy soil	9 weeks	100 mM	moderate	Relative water content	3	0.0727684	4.5227e-05
11	60	Al-Khaliel et al., 2010	Funneliformis mosseae	Single	Arachis hypogaea	C3	Dicot	Fabaceae	Annual	Herbaceous	Green house	Sandy soil	9 weeks	200 mM	moderate	Relative water content	3	0.251367	5.71413e-05
11	61	Al-Khaliel et al., 2010	Funneliformis mosseae	Single	Arachis hypogaea	C3	Dicot	Fabaceae	Annual	Herbaceous	Green house	Sandy soil	9 weeks	300 mM	moderate	Relative water content	3	0.431179	9.46449e-05
11	62	Al-Khaliel et al., 2010	Funneliformis mosseae	Single	Arachis hypogaea	C3	Dicot	Fabaceae	Annual	Herbaceous	Green house	Sandy soil	9 weeks	500 mM	high	Relative water content	3	0.325249	0.000127683
12	63	Aroca et al., 2007	Rhizophagus intraradices	Single	Phaseolus vulgaris	C3	Dicot	Fabaceae	Annual	Herbaceous	Green house	Sandy soil	45 days	500mM	high	Transpiration rate	7	0.983367	0.0440862
12	64	Aroca et al., 2007	Rhizophagus intraradices	Single	Phaseolus vulgaris	C3	Dicot	Fabaceae	Annual	Herbaceous	Green house	Sandy soil	45 days	500mM	high	Relative water content	7	-0.260251	0.00267973
13	65	Aroca et al., 2013	Rhizophagus intraradices	Single	Lactuca sativa	C3	Dicot	Asteraceae	Annual	Herbaceous	Green house	Loamy soil	7 weeks	40mM	low	Photosynthetic rate	5	0.0325902	0.000333607
13	66	Aroca et al., 2013	Rhizophagus intraradices	Single	Lactuca sativa	C3	Dicot	Asteraceae	Annual	Herbaceous	Green house	Loamy soil	7 weeks	80mM	low	Photosynthetic rate	5	0.0343773	0.000310169
13	67	Aroca et al., 2013	Rhizophagus intraradices	Single	Lactuca sativa	C3	Dicot	Asteraceae	Annual	Herbaceous	Green house	Loamy soil	7 weeks	40mM	low	Stomatal conductance	5	0.724107	0.00870754
13	68	Aroca et al., 2013	Rhizophagus intraradices	Single	Lactuca sativa	C3	Dicot	Asteraceae	Annual	Herbaceous	Green house	Loamy soil	7 weeks	80mM	low	Stomatal conductance	5	0.475278	0.0185402
14	69	Auge et al., 2008	Rhizophagus intraradices	Single	Cucurbita pepo	C3	Dicot	Cucurbitaceae	Annual	Herbaceous	Green house	Sandy soil	4 months	180mM	moderate	Stomatal conductance	15	0.176624	0.000946891
14	70	Auge et al., 2008	Rhizophagus intraradices	Single	Cucurbita pepo	C3	Dicot	Cucurbitaceae	Annual	Herbaceous	Green house	Sandy soil	4 months	360mM	moderate	Stomatal conductance	15	0.136132	0.00282679
14	71	Auge et al., 2008	Rhizophagus intraradices	Single	Cucurbita pepo	C3	Dicot	Cucurbitaceae	Annual	Herbaceous	Green house	Sandy soil	4 months	360mM	moderate	Leaf area	30	-0.201482	0.00121503
15	72	Basak et al., 2011	Mixed	Mixed	Solanum lycopersicum	C3	Dicot	Solanaceae	Annual	Herbaceous	Green house	Sandy soil	3 weeks	100 mM	moderate	Chlorophyll a	10	0.364338	0.00126003
15	73	Basak et al., 2011	Mixed	Mixed	Solanum lycopersicum	C3	Dicot	Solanaceae	Annual	Herbaceous	Green house	Sandy soil	3 weeks	100 mM	moderate	Chlorophyll a	10	0.693147	0.00135551
15	74	Basak et al., 2011	Mixed	Mixed	Solanum lycopersicum	C3	Dicot	Solanaceae	Annual	Herbaceous	Green house	Sandy soil	3 weeks	100 mM	moderate	Chlorophyll a	10	0.741414	0.00120758
15	75	Basak et al., 2011	Mixed	Mixed	Solanum lycopersicum	C3	Dicot	Solanaceae	Annual	Herbaceous	Green house	Sandy soil	3 weeks	100 mM	moderate	Chlorophyll b	10	-0.133531	0.00131183
15	76	Basak et al., 2011	Mixed	Mixed	Solanum lycopersicum	C3	Dicot	Solanaceae	Annual	Herbaceous	Green house	Sandy soil	3 weeks	100 mM	moderate	Chlorophyll b	10	0.377294	0.00159527
15	77	Basak et al., 2011	Mixed	Mixed	Solanum lycopersicum	C3	Dicot	Solanaceae	Annual	Herbaceous	Green house	Sandy soil	3 weeks	100 mM	moderate	Chlorophyll b	10	0.459532	0.00115432
15	78	Basak et al., 2011	Mixed	Mixed	Solanum lycopersicum	C3	Dicot	Solanaceae	Annual	Herbaceous	Green house	Sandy soil	3 weeks	100 mM	moderate	Total Chlorophyll	10	0.218818	0.000384706
15	79	Basak et al., 2011	Mixed	Mixed	Solanum lycopersicum	C3	Dicot	Solanaceae	Annual	Herbaceous	Green house	Sandy soil	3 weeks	100 mM	moderate	Total Chlorophyll	10	0.594955	0.000458797
15	80	Basak et al., 2011	Mixed	Mixed	Solanum lycopersicum	C3	Dicot	Solanaceae	Annual	Herbaceous	Green house	Sandy soil	3 weeks	100 mM	moderate	Total Chlorophyll	10	0.652775	0.000336857
15	81	Basak et al., 2011	Mixed	Mixed	Solanum lycopersicum	C3	Dicot	Solanaceae	Annual	Herbaceous	Green house	Sandy soil	3 weeks	100 mM	moderate	Chlorophyll a	10	-0.347724	0.000705633
15	82	Basak et al., 2011	Mixed	Mixed	Solanum lycopersicum	C3	Dicot	Solanaceae	Annual	Herbaceous	Green house	Sandy soil	3 weeks	100 mM	moderate	Chlorophyll a	10	0.149143	0.000136307
15	83	Basak et al., 2011	Mixed	Mixed	Solanum lycopersicum	C3	Dicot	Solanaceae	Annual	Herbaceous	Green house	Sandy soil	3 weeks	100 mM	moderate	Chlorophyll a	10	0.149143	0.000517349
15	84	Basak et al., 2011	Mixed	Mixed	Solanum lycopersicum	C3	Dicot	Solanaceae	Annual	Herbaceous	Green house	Sandy soil	3 weeks	100 mM	moderate	Chlorophyll b	10	-0.517257	0.00108445
15	85	Basak et al., 2011	Mixed	Mixed	Solanum lycopersicum	C3	Dicot	Solanaceae	Annual	Herbaceous	Green house	Sandy soil	3 weeks	100 mM	moderate	Chlorophyll b	10	0.143101	0.000175707
15	86	Basak et al., 2011	Mixed	Mixed	Solanum lycopersicum	C3	Dicot	Solanaceae	Annual	Herbaceous	Green house	Sandy soil	3 weeks	100 mM	moderate	Chlorophyll b	10	0.143101	0.00114793
15	87	Basak et al., 2011	Mixed	Mixed	Solanum lycopersicum	C3	Dicot	Solanaceae	Annual	Herbaceous	Green house	Sandy soil	3 weeks	100 mM	moderate	Total Chlorophyll	10	-0.390198	0.000789119
15	88	Basak et al., 2011	Mixed	Mixed	Solanum lycopersicum	C3	Dicot	Solanaceae	Annual	Herbaceous	Green house	Sandy soil	3 weeks	100 mM	moderate	Total Chlorophyll	10	0.147535	0.000126
15	89	Basak et al., 2011	Mixed	Mixed	Solanum lycopersicum	C3	Dicot	Solanaceae	Annual	Herbaceous	Green house	Sandy soil	3 weeks	100 mM	moderate	Total Chlorophyll	10	0.15195	0.000655524
16	90	Beltrano et al., 2013	Rhizophagus intraradices	Single	Capsicum annuum	C3	Dicot	Solanaceae	Annual	Herbaceous	Green house	Sandy soil	8 weeks	50 mM	low	Total Chlorophyll	10	0.0902868	0.00455029
16	91	Beltrano et al., 2013	Rhizophagus intraradices	Single	Capsicum annuum	C3	Dicot	Solanaceae	Annual	Herbaceous	Green house	Sandy soil	8 weeks	100 mM	moderate	Total Chlorophyll	10	0.11488	0.00542828
16	92	Beltrano et al., 2013	Rhizophagus intraradices	Single	Capsicum annuum	C3	Dicot	Solanaceae	Annual	Herbaceous	Green house	Sandy soil	8 weeks	200 mM	moderate	Total Chlorophyll	10	0.13815	0.00603081
16	93	Beltrano et al., 2013	Rhizophagus intraradices	Single	Capsicum annuum	C3	Dicot	Solanaceae	Annual	Herbaceous	Green house	Sandy soil	8 weeks	50 mM	low	Total Chlorophyll	10	-0.0930904	0.00483872
16	94	Beltrano et al., 2013	Rhizophagus intraradices	Single	Capsicum annuum	C3	Dicot	Solanaceae	Annual	Herbaceous	Green house	Sandy soil	8 weeks	100 mM	moderate	Total Chlorophyll	10	0.203341	0.00640468
16	95	Beltrano et al., 2013	Rhizophagus intraradices	Single	Capsicum annuum	C3	Dicot	Solanaceae	Annual	Herbaceous	Green house	Sandy soil	8 weeks	200 mM	moderate	Total Chlorophyll	10	0.223144	0.00711806
16	96	Beltrano et al., 2013	Rhizophagus intraradices	Single	Capsicum annuum	C3	Dicot	Solanaceae	Annual	Herbaceous	Green house	Sandy soil	8 weeks	50 mM	low	Leaf area	10	0.918474	3.46174e-06
16	97	Beltrano et al., 2013	Rhizophagus intraradices	Single	Capsicum annuum	C3	Dicot	Solanaceae	Annual	Herbaceous	Green house	Sandy soil	8 weeks	100 mM	moderate	Leaf area	10	1.46252	1.0329e-05
16	98	Beltrano et al., 2013	Rhizophagus intraradices	Single	Capsicum annuum	C3	Dicot	Solanaceae	Annual	Herbaceous	Green house	Sandy soil	8 weeks	200 mM	moderate	Leaf area	10	1.44615	1.78015e-05
16	99	Beltrano et al., 2013	Rhizophagus intraradices	Single	Capsicum annuum	C3	Dicot	Solanaceae	Annual	Herbaceous	Green house	Sandy soil	8 weeks	50 mM	low	Leaf area	10	0.00426895	9.11206e-07
16	100	Beltrano et al., 2013	Rhizophagus intraradices	Single	Capsicum annuum	C3	Dicot	Solanaceae	Annual	Herbaceous	Green house	Sandy soil	8 weeks	100 mM	moderate	Leaf area	10	-0.0642792	1.43812e-06
16	101	Beltrano et al., 2013	Rhizophagus intraradices	Single	Capsicum annuum	C3	Dicot	Solanaceae	Annual	Herbaceous	Green house	Sandy soil	8 weeks	200 mM	moderate	Leaf area	10	0.0734596	2.45502e-06
17	102	Benthomene, 2011	Rhizophagus intraradices	Single	Solanum lycopersicum	C3	Dicot	Solanaceae	Annual	Herbaceous	Green house	Sandy soil	4 weeks	17 mM	low	Chlorophyll a	5	0.216277	0.0723759
17	103	Benthomene, 2011	Rhizophagus intraradices	Single	Solanum lycopersicum	C3	Dicot	Solanaceae	Annual	Herbaceous	Green house	Sandy soil	6 weeks	17 mM	low	Chlorophyll a	5	0.205161	0.152446
17	104	Benthomene, 2011	Rhizophagus intraradices	Single	Solanum lycopersicum	C3	Dicot	Solanaceae	Annual	Herbaceous	Green house	Sandy soil	8 weeks	17 mM	low	Chlorophyll a	5	0.11856	0.17619
17	105	Benthomene, 2011	Rhizophagus intraradices	Single	Solanum lycopersicum	C3	Dicot	Solanaceae	Annual	Herbaceous	Green house	Sandy soil	10 weeks	17 mM	low	Chlorophyll a	5	0.521129	0.109452
17	106	Benthomene, 2011	Rhizophagus intraradices	Single	Solanum lycopersicum	C3	Dicot	Solanaceae	Annual	Herbaceous	Green house	Sandy soil	4 weeks	17 mM	low	Chlorophyll b	5	0.577436	0.0555985
17	107	Benthomene, 2011	Rhizophagus intraradices	Single	Solanum lycopersicum	C3	Dicot	Solanaceae	Annual	Herbaceous	Green house	Sandy soil	6 weeks	17 mM	low	Chlorophyll b	5	0.178692	0.0335525
17	108	Benthomene, 2011	Rhizophagus intraradices	Single	Solanum lycopersicum	C3	Dicot	Solanaceae	Annual	Herbaceous	Green house	Sandy soil	8 weeks	17 mM	low	Chlorophyll b	5	0.56568	0.0603183
17	109	Benthomene, 2011	Rhizophagus intraradices	Single	Solanum lycopersicum	C3	Dicot	Solanaceae	Annual	Herbaceous	Green house	Sandy soil	10 weeks	17 mM	low	Chlorophyll b	5	0.0106953	0.0350231
18	110	Baher, 2015	Funneliformis mosseae	Single	Cicer arietinum	C3	Dicot	Fabaceae	Annual	Herbaceous	Field condition	Sandy loam soil	2 weeks	4 dS/m	moderate	Chlorophyll a	3	0.137201	0.000376947
18	111	Baher, 2015	Funneliformis mosseae	Single	Cicer arietinum	C3	Dicot	Fabaceae	Annual	Herbaceous	Field condition	Sandy loam soil	2 weeks	6 dS/m	moderate	Chlorophyll a	3	0.203295	0.00487844
18	112	Baher, 2015	Funneliformis mosseae	Single	Cicer arietinum	C3	Dicot	Fabaceae	Annual	Herbaceous	Field condition	Sandy loam soil	2 weeks	8 dS/m	high	Chlorophyll a	3	0.2464	0.00334641
18	113	Baher, 2015	Funneliformis mosseae	Single	Cicer arietinum	C3	Dicot	Fabaceae	Annual	Herbaceous	Field condition	Sandy loam soil	2 weeks	4 dS/m	moderate	Chlorophyll b	3	0.185965	0.00293414
18	114	Baher, 2015	Funneliformis mosseae	Single	Cicer arietinum	C3	Dicot	Fabaceae	Annual	Herbaceous	Field condition	Sandy loam soil	2 weeks	6 dS/m	moderate	Chlorophyll b	3	0.594412	0.00291813
18	115	Baher, 2015	Funneliformis mosseae	Single	Cicer arietinum	C3	Dicot	Fabaceae	Annual	Herbaceous	Field condition	Sandy loam soil	2 weeks	8 dS/m	high	Chlorophyll b	3	0.295008	0.00300569
19	116	Bharti et al., 2013	Funneliformis mosseae	Single	Mentha arvensis	C3	Dicot	Lamiaceae	Perennial	Herbaceous	Green house	Sandy loam soil	100 days	300mM	moderate	Chlorophyll a	3	0.585573	0.00242368
19	117	Bharti et al., 2013	Glomus aggregatum	Single	Mentha arvensis	C3	Dicot	Lamiaceae	Perennial	Herbaceous	Green house	Sandy loam soil	100 days	300mM	moderate	Chlorophyll a	3	0.50183	0.00203472
19	118	Bharti et al., 2013	Rhizophagus fasciculatus	Single	Mentha arvensis	C3	Dicot	Lamiaceae	Perennial	Herbaceous	Green house	Sandy loam soil	100 days	300mM	moderate	Chlorophyll a	3	0.638181	0.00289717
19	119	Bharti et al., 2013	Rhizophagus intraradices	Single	Mentha arvensis	C3	Dicot	Lamiaceae	Perennial	Herbaceous	Green house	Sandy loam soil	100 days	300mM	moderate	Chlorophyll a	3	0.752307	0.00123737
19	120	Bharti et al., 2013	Funneliformis mosseae	Single	Mentha arvensis	C3	Dicot	Lamiaceae	Perennial	Herbaceous	Green house	Sandy loam soil	100 days	300mM	moderate	Chlorophyll b	3	0.604778	0.00551551
19	121	Bharti et al., 2013	Glomus aggregatum	Single	Mentha arvensis	C3	Dicot	Lamiaceae	Perennial	Herbaceous	Green house	Sandy loam soil	100 days	300mM	moderate	Chlorophyll b	3	0.468136	0.00459423
19	122	Bharti et al., 2013	Rhizophagus fasciculatus	Single	Mentha arvensis	C3	Dicot	Lamiaceae	Perennial	Herbaceous	Green house	Sandy loam soil	100 days	300mM	moderate	Chlorophyll b	3	0.647338	0.00420447
19	123	Bharti et al., 2013	Rhizophagus intraradices	Single	Mentha arvensis	C3	Dicot	Lamiaceae	Perennial	Herbaceous	Green house	Sandy loam soil	100 days	300mM	moderate	Chlorophyll b	3	0.707962	0.00410122
19	124	Bharti et al., 2013	Funneliformis mosseae	Single	Mentha arvensis	C3	Dicot	Lamiaceae	Perennial	Herbaceous	Green house	Sandy loam soil	100 days	300mM	moderate	Total Chlorophyll	3	0.592016	0.00174144
19	125	Bharti et al., 2013	Glomus aggregatum	Single	Mentha arvensis	C3	Dicot	Lamiaceae	Perennial	Herbaceous	Green house	Sandy loam soil	100 days	300mM	moderate	Total Chlorophyll	3	0.490724	0.00160352
19	126	Bharti et al., 2013	Rhizophagus fasciculatus	Single	Mentha arvensis	C3	Dicot	Lamiaceae	Perennial	Herbaceous	Green house	Sandy loam soil	100 days	300mM	moderate	Total Chlorophyll	3	0.641243	0.00100233
19	127	Bharti et al., 2013	Rhizophagus intraradices	Single	Mentha arvensis	C3	Dicot	Lamiaceae	Perennial	Herbaceous	Green house	Sandy loam soil	100 days	300mM	moderate	Total Chlorophyll	3	0.737743	0.000890763
20	128	Borde et al., 2010	Rhizophagus fasciculatus	Single	Allium sativum	C4	Monocot	Liliaceae	Perennial	Herbaceous	Field condition	Sandy loam soil	45 days	100mM	moderate	Leaf area	3	0.237024	0.0708282
20	129	Borde et al., 2010	Rhizophagus fasciculatus	Single	Allium sativum	C4	Monocot	Liliaceae	Perennial	Herbaceous	Field condition	Sandy loam soil	45 days	200mM	moderate	Leaf area	3	0.378661	0.0228715
20	130	Borde et al., 2010	Rhizophagus fasciculatus	Single	Allium sativum	C4	Monocot	Liliaceae	Perennial	Herbaceous	Field condition	Sandy loam soil	45 days	300mM	moderate	Leaf area	3	0.430211	0.0494373
20	131	Borde et al., 2010	Rhizophagus fasciculatus	Single	Allium sativum	C4	Monocot	Liliaceae	Perennial	Herbaceous	Field condition	Sandy loam soil	75 days	100mM	moderate	Leaf area	3	0.313581	0.0238195
20	132	Borde et al., 2010	Rhizophagus fasciculatus	Single	Allium sativum	C4	Monocot	Liliaceae	Perennial	Herbaceous	Field condition	Sandy loam soil	75 days	200mM	moderate	Leaf area	3	0.398132	0.0143706
20	133	Borde et al., 2010	Rhizophagus fasciculatus	Single	Allium sativum	C4	Monocot	Liliaceae	Perennial	Herbaceous	Field condition	Sandy loam soil	75 days	300mM	moderate	Leaf area	3	0.406066	0.01504
20	134	Borde et al., 2010	Rhizophagus fasciculatus	Single	Allium sativum	C4	Monocot	Liliaceae	Perennial	Herbaceous	Field condition	Sandy loam soil	45 days	100mM	moderate	Relative water content	3	0.192314	0.000729734
20	135	Borde et al., 2010	Rhizophagus fasciculatus	Single	Allium sativum	C4	Monocot	Liliaceae	Perennial	Herbaceous	Field condition	Sandy loam soil	45 days	200mM	moderate	Relative water content	3	0.253217	0.000843345
20	136	Borde et al., 2010	Rhizophagus fasciculatus	Single	Allium sativum	C4	Monocot	Liliaceae	Perennial	Herbaceous	Field condition	Sandy loam soil	45 days	300mM	moderate	Relative water content	3	0.27185	0.00156087
20	137	Borde et al., 2010	Rhizophagus fasciculatus	Single	Allium sativum	C4	Monocot	Liliaceae	Perennial	Herbaceous	Field condition	Sandy loam soil	75 days	100mM	moderate	Relative water content	3	0.0547512	0.00158368
20	138	Borde et al., 2010	Rhizophagus fasciculatus	Single	Allium sativum	C4	Monocot	Liliaceae	Perennial	Herbaceous	Field condition	Sandy loam soil	75 days	200mM	moderate	Relative water content	3	0.252777	0.000595783
20	139	Borde et al., 2010	Rhizophagus fasciculatus	Single	Allium sativum	C4	Monocot	Liliaceae	Perennial	Herbaceous	Field condition	Sandy loam soil	75 days	300mM	moderate	Relative water content	3	0.0413849	0.00389766
21	140	Borde et al., 2011	Rhizophagus fasciculatus	Single	Pennisetum glaucum	C4	Monocot	Poaceae	Annual	Grass	Field condition	Sandy loam soil	60 days	100mM	moderate	Total Chlorophyll	3	0.0313505	0.00125453
21	141	Borde et al., 2011	Rhizophagus fasciculatus	Single	Pennisetum glaucum	C4	Monocot	Poaceae	Annual	Grass	Field condition	Sandy loam soil	60 days	200mM	moderate	Total Chlorophyll	3	0.0893155	3.59405e-05
21	142	Borde et al., 2011	Rhizophagus fasciculatus	Single	Pennisetum glaucum	C4	Monocot	Poaceae	Annual	Grass	Field condition	Sandy loam soil	60 days	300mM	moderate	Total Chlorophyll	3	0.249461	7.31672e-05
21	143	Borde et al., 2011	Rhizophagus fasciculatus	Single	Pennisetum glaucum	C4	Monocot	Poaceae	Annual	Grass	Field condition	Sandy loam soil	90 days	100mM	moderate	Total Chlorophyll	3	0.0411823	0.000355905
21	144	Borde et al., 2011	Rhizophagus fasciculatus	Single	Pennisetum glaucum	C4	Monocot	Poaceae	Annual	Grass	Field condition	Sandy loam soil	90 days	200mM	moderate	Total Chlorophyll	3	0.0649195	8.8622e-05
21	145	Borde et al., 2011	Rhizophagus fasciculatus	Single	Pennisetum glaucum	C4	Monocot	Poaceae	Annual	Grass	Field condition	Sandy loam soil	90 days	300mM	moderate	Total Chlorophyll	3	0.0416727	0.000114729
22	146	Campanelli et al., 2013	Glomus viscosum	Single	Medicago sativa	C3	Dicot	Fabaceae	Annual	Herbaceous	Green house	Sandy soil	74 days	12.2 dS/m	high	Leaf area	10	0.511637	8.95635e-08
22	147	Campanelli et al., 2013	Glomus viscosum	Single	Medicago sativa	C3	Dicot	Fabaceae	Annual	Herbaceous	Green house	Sandy soil	90 days	18.2 dS/m	high	Leaf area	10	0.415921	1.07123e-07
22	148	Campanelli et al., 2013	Glomus viscosum	Single	Medicago sativa	C3	Dicot	Fabaceae	Annual	Herbaceous	Green house	Sandy soil	105 days	12.2 dS/m	high	Stomatal conductance	10	0.0806889	2.09134e-08
22	149	Campanelli et al., 2013	Glomus viscosum	Single	Medicago sativa	C3	Dicot	Fabaceae	Annual	Herbaceous	Green house	Sandy soil	105 days	18.2 dS/m	high	Stomatal conductance	10	0.074108	2.17663e-08
22	150	Campanelli et al., 2013	Glomus viscosum	Single	Medicago sativa	C3	Dicot	Fabaceae	Annual	Herbaceous	Green house	Sandy soil	115 days	12.2 dS/m	high	Stomatal conductance	10	0.0547249	1.85188e-08
22	151	Campanelli et al., 2013	Glomus viscosum	Single	Medicago sativa	C3	Dicot	Fabaceae	Annual	Herbaceous	Green house	Sandy soil	115 days	18.2 dS/m	high	Stomatal conductance	10	0.107561	2.07577e-08
22	152	Campanelli et al., 2013	Glomus viscosum	Single	Medicago sativa	C3	Dicot	Fabaceae	Annual	Herbaceous	Green house	Sandy soil	125 days	12.2 dS/m	high	Stomatal conductance	10	0.065804	1.57215e-08
22	153	Campanelli et al., 2013	Glomus viscosum	Single	Medicago sativa	C3	Dicot	Fabaceae	Annual	Herbaceous	Green house	Sandy soil	125 days	18.2 dS/m	high	Stomatal conductance	10	0.108171	1.97958e-08
22	154	Campanelli et al., 2013	Glomus viscosum	Single	Medicago sativa	C3	Dicot	Fabaceae	Annual	Herbaceous	Green house	Sandy soil	135 days	12.2 dS/m	high	Stomatal conductance	10	0.093051	2.30143e-08
22	155	Campanelli et al., 2013	Glomus viscosum	Single	Medicago sativa	C3	Dicot	Fabaceae	Annual	Herbaceous	Green house	Sandy soil	135 days	18.2 dS/m	high	Stomatal conductance	10	0.115513	2.98829e-08
22	156	Campanelli et al., 2013	Glomus viscosum	Single	Medicago sativa	C3	Dicot	Fabaceae	Annual	Herbaceous	Green house	Sandy soil	145 days	12.2 dS/m	high	Stomatal conductance	10	0.131983	4.33291e-08
22	157	Campanelli et al., 2013	Glomus viscosum	Single	Medicago sativa	C3	Dicot	Fabaceae	Annual	Herbaceous	Green house	Sandy soil	145 days	18.2 dS/m	high	Stomatal conductance	10	0.117783	6.99267e-08
22	158	Campanelli et al., 2013	Glomus viscosum	Single	Medicago sativa	C3	Dicot	Fabaceae	Annual	Herbaceous	Green house	Sandy soil	155 days	12.2 dS/m	high	Stomatal conductance	10	0.116921	4.78467e-08
22	159	Campanelli et al., 2013	Glomus viscosum	Single	Medicago sativa	C3	Dicot	Fabaceae	Annual	Herbaceous	Green house	Sandy soil	155 days	18.2 dS/m	high	Stomatal conductance	10	0.201267	7.17495e-08
22	160	Campanelli et al., 2013	Glomus viscosum	Single	Medicago sativa	C3	Dicot	Fabaceae	Annual	Herbaceous	Green house	Sandy soil	165 days	12.2 dS/m	high	Stomatal conductance	10	0.188052	8.02155e-08
22	161	Campanelli et al., 2013	Glomus viscosum	Single	Medicago sativa	C3	Dicot	Fabaceae	Annual	Herbaceous	Green house	Sandy soil	165 days	18.2 dS/m	high	Stomatal conductance	10	0.239673	1.75693e-07
22	162	Campanelli et al., 2013	Glomus viscosum	Single	Medicago sativa	C3	Dicot	Fabaceae	Annual	Herbaceous	Green house	Sandy soil	74 days	12.2 dS/m	high	Chlorophyll a	3	0.191055	0.0676696
22	163	Campanelli et al., 2013	Glomus viscosum	Single	Medicago sativa	C3	Dicot	Fabaceae	Annual	Herbaceous	Green house	Sandy soil	74 days	18.2 dS/m	high	Chlorophyll a	3	0.191055	0.0676696
22	164	Campanelli et al., 2013	Glomus viscosum	Single	Medicago sativa	C3	Dicot	Fabaceae	Annual	Herbaceous	Green house	Sandy soil	74 days	12.2 dS/m	high	Chlorophyll b	3	0.200671	0.299259
22	165	Campanelli et al., 2013	Glomus viscosum	Single	Medicago sativa	C3	Dicot	Fabaceae	Annual	Herbaceous	Green house	Sandy soil	74 days	18.2 dS/m	high	Chlorophyll b	3	0.318454	0.346875
22	166	Campanelli et al., 2013	Glomus viscosum	Single	Medicago sativa	C3	Dicot	Fabaceae	Annual	Herbaceous	Green house	Sandy soil	74 days	12.2 dS/m	high	Total Chlorophyll	3	0.194156	0.031081
22	167	Campanelli et al., 2013	Glomus viscosum	Single	Medicago sativa	C3	Dicot	Fabaceae	Annual	Herbaceous	Green house	Sandy soil	74 days	18.2 dS/m	high	Total Chlorophyll	3	0.230524	0.0324782
22	168	Campanelli et al., 2013	Glomus viscosum	Single	Medicago sativa	C3	Dicot	Fabaceae	Annual	Herbaceous	Green house	Sandy soil	74 days	12.2 dS/m	high	Relative water content	30	0.0603319	4.23714e-08
22	169	Campanelli et al., 2013	Glomus viscosum	Single	Medicago sativa	C3	Dicot	Fabaceae	Annual	Herbaceous	Green house	Sandy soil	74 days	18.2 dS/m	high	Relative water content	30	0.0723524	5.04083e-08
23	170	Dudhane et al., 2011	Rhizophagus fasciculatus	Single	Gmelina arborea	C4	Dicot	Verbenaceae	Perennial	Woody	Field condition	Sandy loam soil	45 days	100mM	moderate	Total Chlorophyll	6	0.201663	0.000907861
23	171	Dudhane et al., 2011	Rhizophagus fasciculatus	Single	Gmelina arborea	C4	Dicot	Verbenaceae	Perennial	Woody	Field condition	Sandy loam soil	45 days	200mM	moderate	Total Chlorophyll	6	0.363345	0.000729171
23	172	Dudhane et al., 2011	Rhizophagus fasciculatus	Single	Gmelina arborea	C4	Dicot	Verbenaceae	Perennial	Woody	Field condition	Sandy loam soil	75 days	100mM	moderate	Total Chlorophyll	6	0.216465	0.000689008
23	173	Dudhane et al., 2011	Rhizophagus fasciculatus	Single	Gmelina arborea	C4	Dicot	Verbenaceae	Perennial	Woody	Field condition	Sandy loam soil	75 days	200mM	moderate	Total Chlorophyll	6	0.391716	0.00151089
23	174	Dudhane et al., 2011	Rhizophagus fasciculatus	Single	Gmelina arborea	C4	Dicot	Verbenaceae	Perennial	Woody	Field condition	Sandy loam soil	100 days	100mM	moderate	Total Chlorophyll	6	0.244887	0.0028225
23	175	Dudhane et al., 2011	Rhizophagus fasciculatus	Single	Gmelina arborea	C4	Dicot	Verbenaceae	Perennial	Woody	Field condition	Sandy loam soil	100 days	200mM	moderate	Total Chlorophyll	6	0.128729	0.164685
24	176	Elhindi et al., 2017	Glomus deserticola	Single	Ocimum basilicum	C3	Dicot	Lamiaceae	Annual	Herbaceous	Green house	Sandy soil	70 days	5 dS/m	moderate	Leaf area	4	0.167918	3.96059e-05
24	177	Elhindi et al., 2017	Glomus deserticola	Single	Ocimum basilicum	C3	Dicot	Lamiaceae	Annual	Herbaceous	Green house	Sandy soil	70 days	10 dS/m	high	Leaf area	4	0.128265	9.07873e-05
24	178	Elhindi et al., 2017	Glomus deserticola	Single	Ocimum basilicum	C3	Dicot	Lamiaceae	Annual	Herbaceous	Green house	Sandy soil	70 days	5 dS/m	moderate	Photosynthetic rate	4	0.331469	7.224e-06
24	179	Elhindi et al., 2017	Glomus deserticola	Single	Ocimum basilicum	C3	Dicot	Lamiaceae	Annual	Herbaceous	Green house	Sandy soil	70 days	10 dS/m	high	Photosynthetic rate	4	0.557523	3.15979e-05
24	180	Elhindi et al., 2017	Glomus deserticola	Single	Ocimum basilicum	C3	Dicot	Lamiaceae	Annual	Herbaceous	Green house	Sandy soil	70 days	5 dS/m	moderate	Transpiration rate	4	0.267522	2.79931e-05
24	181	Elhindi et al., 2017	Glomus deserticola	Single	Ocimum basilicum	C3	Dicot	Lamiaceae	Annual	Herbaceous	Green house	Sandy soil	70 days	10 dS/m	high	Transpiration rate	4	1.09285	0.000330678
24	182	Elhindi et al., 2017	Glomus deserticola	Single	Ocimum basilicum	C3	Dicot	Lamiaceae	Annual	Herbaceous	Green house	Sandy soil	70 days	5 dS/m	moderate	Stomatal conductance	4	0.374693	0.0013523
24	183	Elhindi et al., 2017	Glomus deserticola	Single	Ocimum basilicum	C3	Dicot	Lamiaceae	Annual	Herbaceous	Green house	Sandy soil	70 days	10 dS/m	high	Stomatal conductance	4	0.864997	0.0183951
24	184	Elhindi et al., 2017	Glomus deserticola	Single	Ocimum basilicum	C3	Dicot	Lamiaceae	Annual	Herbaceous	Green house	Sandy soil	70 days	5 dS/m	moderate	Water use efficiency	4	0.0655146	5.09221e-05
24	185	Elhindi et al., 2017	Glomus deserticola	Single	Ocimum basilicum	C3	Dicot	Lamiaceae	Annual	Herbaceous	Green house	Sandy soil	70 days	10 dS/m	high	Water use efficiency	4	-0.536578	0.000720749
25	186	Estrada et al., 2013a	Rhizophagus intraradices	Single	Zea mays	C4	Monocot	Poaceae	Annual	Grass	Green house	Loamy soil	75 days	5.1 dS/m	moderate	Stomatal conductance	30	0.0121896	0.00151661
25	187	Estrada et al., 2013a	Rhizophagus intraradices	Single	Zea mays	C4	Monocot	Poaceae	Annual	Grass	Green house	Loamy soil	75 days	5.1 dS/m	moderate	Stomatal conductance	30	0.283901	0.000885266
25	188	Estrada et al., 2013a	Rhizophagus intraradices	Single	Zea mays	C4	Monocot	Poaceae	Annual	Grass	Green house	Loamy soil	75 days	7.4 dS/m	moderate	Stomatal conductance	30	-0.533929	0.00199632
25	189	Estrada et al., 2013a	Rhizophagus intraradices	Single	Zea mays	C4	Monocot	Poaceae	Annual	Grass	Green house	Loamy soil	75 days	7.4 dS/m	moderate	Stomatal conductance	30	0.464288	1.47932e-07
25	190	Estrada et al., 2013a	Septoglomus claroideum	Single	Zea mays	C4	Monocot	Poaceae	Annual	Grass	Green house	Loamy soil	75 days	5.1 dS/m	moderate	Stomatal conductance	30	0.293795	0.00124193
25	191	Estrada et al., 2013a	Septoglomus claroideum	Single	Zea mays	C4	Monocot	Poaceae	Annual	Grass	Green house	Loamy soil	75 days	7.4 dS/m	moderate	Stomatal conductance	30	0.324954	0.000282994
25	192	Estrada et al., 2013a	Claroideoglomus etunicatum	Single	Zea mays	C4	Monocot	Poaceae	Annual	Grass	Green house	Loamy soil	75 days	5.1 dS/m	moderate	Stomatal conductance	30	0.460525	0.000865603
25	193	Estrada et al., 2013a	Claroideoglomus etunicatum	Single	Zea mays	C4	Monocot	Poaceae	Annual	Grass	Green house	Loamy soil	75 days	7.4 dS/m	moderate	Stomatal conductance	30	0.56073	0.00133628
25	194	Estrada et al., 2013a	Rhizophagus intraradices	Single	Zea mays	C4	Monocot	Poaceae	Annual	Grass	Green house	Loamy soil	75 days	5.1 dS/m	moderate	Photosynthetic rate	30	0.0929863	0.000321535
25	195	Estrada et al., 2013a	Rhizophagus intraradices	Single	Zea mays	C4	Monocot	Poaceae	Annual	Grass	Green house	Loamy soil	75 days	5.1 dS/m	moderate	Photosynthetic rate	30	0.252823	0.000280084
25	196	Estrada et al., 2013a	Rhizophagus intraradices	Single	Zea mays	C4	Monocot	Poaceae	Annual	Grass	Green house	Loamy soil	75 days	7.4 dS/m	moderate	Photosynthetic rate	30	0.665206	0.00417983
25	197	Estrada et al., 2013a	Rhizophagus intraradices	Single	Zea mays	C4	Monocot	Poaceae	Annual	Grass	Green house	Loamy soil	75 days	7.4 dS/m	moderate	Photosynthetic rate	30	0.972747	0.00388073
25	198	Estrada et al., 2013a	Septoglomus claroideum	Single	Zea mays	C4	Monocot	Poaceae	Annual	Grass	Green house	Loamy soil	75 days	5.1 dS/m	moderate	Photosynthetic rate	30	0.0210924	0.000454342
25	199	Estrada et al., 2013a	Septoglomus claroideum	Single	Zea mays	C4	Monocot	Poaceae	Annual	Grass	Green house	Loamy soil	75 days	7.4 dS/m	moderate	Photosynthetic rate	30	0.809622	0.00467456
25	200	Estrada et al., 2013a	Claroideoglomus etunicatum	Single	Zea mays	C4	Monocot	Poaceae	Annual	Grass	Green house	Loamy soil	75 days	5.1 dS/m	moderate	Photosynthetic rate	30	0.122638	0.000317275
25	201	Estrada et al., 2013a	Claroideoglomus etunicatum	Single	Zea mays	C4	Monocot	Poaceae	Annual	Grass	Green house	Loamy soil	75 days	7.4 dS/m	moderate	Photosynthetic rate	30	1.01132	0.00395139
26	202	Estrada et al., 2013b	Rhizophagus intraradices	Single	Zea mays	C4	Monocot	Poaceae	Annual	Grass	Green house	Loamy soil	75 days	5.1 dS/m	moderate	Stomatal conductance	30	-0.000695169	0.000314296
26	203	Estrada et al., 2013b	Rhizophagus intraradices	Single	Zea mays	C4	Monocot	Poaceae	Annual	Grass	Green house	Loamy soil	75 days	5.1 dS/m	moderate	Stomatal conductance	30	0.164324	0.000300078
26	204	Estrada et al., 2013b	Rhizophagus intraradices	Single	Zea mays	C4	Monocot	Poaceae	Annual	Grass	Green house	Loamy soil	75 days	7.4 dS/m	moderate	Stomatal conductance	30	-0.270279	0.000390933
26	205	Estrada et al., 2013b	Rhizophagus intraradices	Single	Zea mays	C4	Monocot	Poaceae	Annual	Grass	Green house	Loamy soil	75 days	7.4 dS/m	moderate	Stomatal conductance	30	0.275736	0.000272476
26	206	Estrada et al., 2013b	Rhizophagus intraradices	Single	Zea mays	C4	Monocot	Poaceae	Annual	Grass	Green house	Loamy soil	75 days	5.1 dS/m	moderate	Photosynthetic rate	30	0.0564534	0.000154608
26	207	Estrada et al., 2013b	Rhizophagus intraradices	Single	Zea mays	C4	Monocot	Poaceae	Annual	Grass	Green house	Loamy soil	75 days	5.1 dS/m	moderate	Photosynthetic rate	30	0.160108	0.000160919
26	208	Estrada et al., 2013b	Rhizophagus intraradices	Single	Zea mays	C4	Monocot	Poaceae	Annual	Grass	Green house	Loamy soil	75 days	7.4 dS/m	moderate	Photosynthetic rate	30	0.311494	0.000479632
26	209	Estrada et al., 2013b	Rhizophagus intraradices	Single	Zea mays	C4	Monocot	Poaceae	Annual	Grass	Green house	Loamy soil	75 days	7.4 dS/m	moderate	Photosynthetic rate	30	0.469415	0.000433852
27	210	Evelin et al., 2012	Rhizophagus intraradices	Single	Trigonella foenum	C3	Dicot	Fabaceae	Annual	Herbaceous	Field condition	Sandy loam soil	51 days	50mM	low	Chlorophyll a	3	0.342784	0.00108356
27	211	Evelin et al., 2012	Rhizophagus intraradices	Single	Trigonella foenum	C3	Dicot	Fabaceae	Annual	Herbaceous	Field condition	Sandy loam soil	51 days	100mM	moderate	Chlorophyll a	3	0.538659	0.00127895
27	212	Evelin et al., 2012	Rhizophagus intraradices	Single	Trigonella foenum	C3	Dicot	Fabaceae	Annual	Herbaceous	Field condition	Sandy loam soil	51 days	200mM	moderate	Chlorophyll a	3	0.487035	0.000212508
27	213	Evelin et al., 2012	Rhizophagus intraradices	Single	Trigonella foenum	C3	Dicot	Fabaceae	Annual	Herbaceous	Field condition	Sandy loam soil	51 days	50mM	low	Chlorophyll b	3	0.397699	0.000697065
27	214	Evelin et al., 2012	Rhizophagus intraradices	Single	Trigonella foenum	C3	Dicot	Fabaceae	Annual	Herbaceous	Field condition	Sandy loam soil	51 days	100mM	moderate	Chlorophyll b	3	0.493733	0.0011871
27	215	Evelin et al., 2012	Rhizophagus intraradices	Single	Trigonella foenum	C3	Dicot	Fabaceae	Annual	Herbaceous	Field condition	Sandy loam soil	51 days	200mM	moderate	Chlorophyll b	3	0.352842	0.000902928
27	216	Evelin et al., 2012	Rhizophagus intraradices	Single	Trigonella foenum	C3	Dicot	Fabaceae	Annual	Herbaceous	Field condition	Sandy loam soil	51 days	50mM	low	Total Chlorophyll	3	0.36149	0.000913624
27	217	Evelin et al., 2012	Rhizophagus intraradices	Single	Trigonella foenum	C3	Dicot	Fabaceae	Annual	Herbaceous	Field condition	Sandy loam soil	51 days	100mM	moderate	Total Chlorophyll	3	0.522982	0.00126129
27	218	Evelin et al., 2012	Rhizophagus intraradices	Single	Trigonella foenum	C3	Dicot	Fabaceae	Annual	Herbaceous	Field condition	Sandy loam soil	51 days	200mM	moderate	Total Chlorophyll	3	0.442965	0.000383828
28	219	Gamalero et al., 2010	Gigaspora rosea	Single	Cucumis sativus	C3	Dicot	Cucurbitaceae	Annual	Herbaceous	Green house	Sandy soil	5 weeks	75 mM	low	Leaf area	5	0.478556	0.00401449
28	220	Gamalero et al., 2010	Gigaspora rosea	Single	Cucumis sativus	C3	Dicot	Cucurbitaceae	Annual	Herbaceous	Green house	Sandy soil	5 weeks	75 mM	low	Leaf area	5	0.589148	0.00015491
29	221	Garg and Chandel, 2012	Funneliformis mosseae	Single	Cajanus cajan	C3	Dicot	Fabaceae	Perennial	Shrub	Green house	Sandy loam soil	60 days	6 dS/m	moderate	Relative water content	6	0.252637	0.00141965
29	222	Garg and Chandel, 2012	Funneliformis mosseae	Single	Cajanus cajan	C3	Dicot	Fabaceae	Perennial	Shrub	Green house	Sandy loam soil	60 days	6 dS/m	moderate	Relative water content	6	0.243272	0.00199318
29	223	Garg and Chandel, 2012	Funneliformis mosseae	Single	Cajanus cajan	C3	Dicot	Fabaceae	Perennial	Shrub	Green house	Sandy loam soil	60 days	6 dS/m	moderate	Chlorophyll a	6	0.241951	0.0202933
29	224	Garg and Chandel, 2012	Funneliformis mosseae	Single	Cajanus cajan	C3	Dicot	Fabaceae	Perennial	Shrub	Green house	Sandy loam soil	60 days	6 dS/m	moderate	Chlorophyll a	6	0.163024	0.0119309
29	225	Garg and Chandel, 2012	Funneliformis mosseae	Single	Cajanus cajan	C3	Dicot	Fabaceae	Perennial	Shrub	Green house	Sandy loam soil	60 days	6 dS/m	moderate	Chlorophyll b	6	0.192061	0.0257135
29	226	Garg and Chandel, 2012	Funneliformis mosseae	Single	Cajanus cajan	C3	Dicot	Fabaceae	Perennial	Shrub	Green house	Sandy loam soil	60 days	6 dS/m	moderate	Chlorophyll b	6	0.154151	0.0380018
29	227	Garg and Chandel, 2012	Funneliformis mosseae	Single	Cajanus cajan	C3	Dicot	Fabaceae	Perennial	Shrub	Green house	Sandy loam soil	60 days	6 dS/m	moderate	Total Chlorophyll	6	0.231695	0.0211423
29	228	Garg and Chandel, 2012	Funneliformis mosseae	Single	Cajanus cajan	C3	Dicot	Fabaceae	Perennial	Shrub	Green house	Sandy loam soil	60 days	6 dS/m	moderate	Total Chlorophyll	6	0.160772	0.0148997
30	229	Garmendia and Mangas, 2014	Rhizophagus intraradices	Single	Lactuca sativa	C3	Dicot	Asteraceae	Annual	Herbaceous	Green house	Sandy soil	4 weeks	100 mM	moderate	Total Chlorophyll	4	0.261123	2.59038e-05
30	230	Garmendia and Mangas, 2014	Rhizophagus intraradices	Single	Lactuca sativa	C3	Dicot	Asteraceae	Annual	Herbaceous	Green house	Sandy soil	4 weeks	100 mM	moderate	Relative water content	4	-0.0625559	3.47437e-07
30	231	Garmendia and Mangas, 2014	Funneliformis mosseae	Single	Lactuca sativa	C3	Dicot	Asteraceae	Annual	Herbaceous	Green house	Sandy soil	4 weeks	100 mM	moderate	Total Chlorophyll	4	0.338774	2.45165e-05
30	232	Garmendia and Mangas, 2014	Funneliformis mosseae	Single	Lactuca sativa	C3	Dicot	Asteraceae	Annual	Herbaceous	Green house	Sandy soil	4 weeks	100 mM	moderate	Relative water content	4	-0.0508872	3.39493e-07
31	233	Giri & Mukerji, 2004	Glomus macrocarpum	Single	Sesbania aegyptiaca	C3	Dicot	Fabaceae	Perennial	Herbaceous	Field condition	Sandy loam soil	30 days	15 dS/m	high	Total Chlorophyll	5	0.887696	0.00203217
31	234	Giri & Mukerji, 2004	Glomus macrocarpum	Single	Sesbania aegyptiaca	C3	Dicot	Fabaceae	Perennial	Herbaceous	Field condition	Sandy loam soil	60 days	15 dS/m	high	Total Chlorophyll	5	0.916862	0.0081452
31	235	Giri & Mukerji, 2004	Glomus macrocarpum	Single	Sesbania grandiflora	C3	Dicot	Fabaceae	Perennial	Herbaceous	Field condition	Sandy loam soil	30 days	15 dS/m	high	Total Chlorophyll	5	0.789778	0.00400613
31	236	Giri & Mukerji, 2004	Glomus macrocarpum	Single	Sesbania grandiflora	C3	Dicot	Fabaceae	Perennial	Herbaceous	Field condition	Sandy loam soil	60 days	15 dS/m	high	Total Chlorophyll	5	0.71762	0.0230434
32	237	Graham et al., 1989	Rhizophagus intraradices	Single	Citrus aurantium	C4	Dicot	Rutaceae	Perennial	Woody	Green house	Sandy soil	6 weeks	30 mM	low	Leaf area	4	0.0943345	1.62311e-07
32	238	Graham et al., 1989	Rhizophagus intraradices	Single	Citrus aurantium	C4	Dicot	Rutaceae	Perennial	Woody	Green house	Sandy soil	6 weeks	60 mM	low	Leaf area	4	-0.197754	2.02869e-07
32	239	Graham et al., 1989	Rhizophagus intraradices	Single	Citrus sinensis	C4	Dicot	Rutaceae	Perennial	Woody	Green house	Sandy soil	6 weeks	30 mM	low	Leaf area	4	-0.310155	4.96442e-07
32	240	Graham et al., 1989	Rhizophagus intraradices	Single	Citrus sinensis	C4	Dicot	Rutaceae	Perennial	Woody	Green house	Sandy soil	6 weeks	60 mM	low	Leaf area	4	-0.0300925	5.03355e-07
32	241	Graham et al., 1989	Rhizophagus intraradices	Single	Citrus aurantium	C4	Dicot	Rutaceae	Perennial	Woody	Green house	Sandy soil	6 weeks	30 mM	low	Transpiration rate	8	-0.102857	9.84193e-05
32	242	Graham et al., 1989	Rhizophagus intraradices	Single	Citrus aurantium	C4	Dicot	Rutaceae	Perennial	Woody	Green house	Sandy soil	6 weeks	60 mM	low	Transpiration rate	8	0.169559	0.000158059
32	243	Graham et al., 1989	Rhizophagus intraradices	Single	Citrus sinensis	C4	Dicot	Rutaceae	Perennial	Woody	Green house	Sandy soil	6 weeks	30 mM	low	Transpiration rate	8	-0.12189	5.30973e-05
32	244	Graham et al., 1989	Rhizophagus intraradices	Single	Citrus sinensis	C4	Dicot	Rutaceae	Perennial	Woody	Green house	Sandy soil	6 weeks	60 mM	low	Transpiration rate	8	0.0759859	6.28616e-05
32	245	Graham et al., 1989	Rhizophagus intraradices	Single	Citrus aurantium	C4	Dicot	Rutaceae	Perennial	Woody	Green house	Sandy soil	4 weeks	30 mM	low	Leaf area	4	-0.00459243	1.64771e-07
32	246	Graham et al., 1989	Rhizophagus intraradices	Single	Citrus aurantium	C4	Dicot	Rutaceae	Perennial	Woody	Green house	Sandy soil	4 weeks	60 mM	low	Leaf area	4	-0.0463241	1.38727e-07
32	247	Graham et al., 1989	Rhizophagus intraradices	Single	Citrus sinensis	C4	Dicot	Rutaceae	Perennial	Woody	Green house	Sandy soil	4 weeks	30 mM	low	Leaf area	4	-0.0925091	2.70871e-07
32	248	Graham et al., 1989	Rhizophagus intraradices	Single	Citrus sinensis	C4	Dicot	Rutaceae	Perennial	Woody	Green house	Sandy soil	4 weeks	60 mM	low	Leaf area	4	0.116934	4.0778e-07
32	249	Graham et al., 1989	Rhizophagus intraradices	Single	Citrus aurantium	C4	Dicot	Rutaceae	Perennial	Woody	Green house	Sandy soil	4 weeks	30 mM	low	Transpiration rate	4	0.0402739	0.000563723
32	250	Graham et al., 1989	Rhizophagus intraradices	Single	Citrus aurantium	C4	Dicot	Rutaceae	Perennial	Woody	Green house	Sandy soil	4 weeks	60 mM	low	Transpiration rate	4	-0.0172418	0.000929161
32	251	Graham et al., 1989	Rhizophagus intraradices	Single	Citrus sinensis	C4	Dicot	Rutaceae	Perennial	Woody	Green house	Sandy soil	4 weeks	30 mM	low	Transpiration rate	4	0.156079	0.000494164
32	252	Graham et al., 1989	Rhizophagus intraradices	Single	Citrus sinensis	C4	Dicot	Rutaceae	Perennial	Woody	Green house	Sandy soil	4 weeks	60 mM	low	Transpiration rate	4	-0.0383189	0.000734797
33	253	Gupta et al., 2005	Mixed	Mixed	Zea mays	C4	Monocot	Poaceae	Annual	Grass	Green house	Sandy soil	30 days	3%	moderate	Leaf area	3	0.241435	0.000133546
33	254	Gupta et al., 2005	Mixed	Mixed	Zea mays	C4	Monocot	Poaceae	Annual	Grass	Green house	Sandy soil	45 days	3%	moderate	Leaf area	3	-0.0893883	3.23363e-06
33	255	Gupta et al., 2005	Mixed	Mixed	Zea mays	C4	Monocot	Poaceae	Annual	Grass	Green house	Sandy soil	60 days	3%	moderate	Leaf area	3	-0.0859233	4.20825e-06
34	256	Hajiboland et al., 2010	Rhizophagus intraradices	Single	Solanum lycopersicum	C3	Dicot	Solanaceae	Annual	Herbaceous	Green house	Sandy loam soil	12 weeks	5 dS/m	moderate	Photosynthetic rate	4	0.3299	0.0107405
34	257	Hajiboland et al., 2010	Rhizophagus intraradices	Single	Solanum lycopersicum	C3	Dicot	Solanaceae	Annual	Herbaceous	Green house	Sandy loam soil	12 weeks	10 dS/m	high	Photosynthetic rate	4	0.565202	0.0175272
34	258	Hajiboland et al., 2010	Rhizophagus intraradices	Single	Solanum lycopersicum	C3	Dicot	Solanaceae	Annual	Herbaceous	Green house	Sandy loam soil	12 weeks	5 dS/m	moderate	Photosynthetic rate	4	0.0749354	0.00219526
34	259	Hajiboland et al., 2010	Rhizophagus intraradices	Single	Solanum lycopersicum	C3	Dicot	Solanaceae	Annual	Herbaceous	Green house	Sandy loam soil	12 weeks	10 dS/m	high	Photosynthetic rate	4	0.240884	0.00461249
34	260	Hajiboland et al., 2010	Rhizophagus intraradices	Single	Solanum lycopersicum	C3	Dicot	Solanaceae	Annual	Herbaceous	Green house	Sandy loam soil	12 weeks	5 dS/m	moderate	Transpiration rate	4	0.260109	0.0123179
34	261	Hajiboland et al., 2010	Rhizophagus intraradices	Single	Solanum lycopersicum	C3	Dicot	Solanaceae	Annual	Herbaceous	Green house	Sandy loam soil	12 weeks	10 dS/m	high	Transpiration rate	4	1.06413	0.034442
34	262	Hajiboland et al., 2010	Rhizophagus intraradices	Single	Solanum lycopersicum	C3	Dicot	Solanaceae	Annual	Herbaceous	Green house	Sandy loam soil	12 weeks	5 dS/m	moderate	Transpiration rate	4	0.312155	0.00527376
34	263	Hajiboland et al., 2010	Rhizophagus intraradices	Single	Solanum lycopersicum	C3	Dicot	Solanaceae	Annual	Herbaceous	Green house	Sandy loam soil	12 weeks	10 dS/m	high	Transpiration rate	4	0.451985	0.00520616
34	264	Hajiboland et al., 2010	Rhizophagus intraradices	Single	Solanum lycopersicum	C3	Dicot	Solanaceae	Annual	Herbaceous	Green house	Sandy loam soil	12 weeks	5 dS/m	moderate	Stomatal conductance	4	0.395313	0.0046102
34	265	Hajiboland et al., 2010	Rhizophagus intraradices	Single	Solanum lycopersicum	C3	Dicot	Solanaceae	Annual	Herbaceous	Green house	Sandy loam soil	12 weeks	10 dS/m	high	Stomatal conductance	4	0.998529	0.00579456
34	266	Hajiboland et al., 2010	Rhizophagus intraradices	Single	Solanum lycopersicum	C3	Dicot	Solanaceae	Annual	Herbaceous	Green house	Sandy loam soil	12 weeks	5 dS/m	moderate	Stomatal conductance	4	0.268264	0.00366303
34	267	Hajiboland et al., 2010	Rhizophagus intraradices	Single	Solanum lycopersicum	C3	Dicot	Solanaceae	Annual	Herbaceous	Green house	Sandy loam soil	12 weeks	10 dS/m	high	Stomatal conductance	4	0.650588	0.00362647
34	268	Hajiboland et al., 2010	Rhizophagus intraradices	Single	Solanum lycopersicum	C3	Dicot	Solanaceae	Annual	Herbaceous	Green house	Sandy loam soil	12 weeks	5 dS/m	moderate	Water use efficiency	4	0	0.0403254
34	269	Hajiboland et al., 2010	Rhizophagus intraradices	Single	Solanum lycopersicum	C3	Dicot	Solanaceae	Annual	Herbaceous	Green house	Sandy loam soil	12 weeks	10 dS/m	high	Water use efficiency	4	-0.550425	0.0101938
34	270	Hajiboland et al., 2010	Rhizophagus intraradices	Single	Solanum lycopersicum	C3	Dicot	Solanaceae	Annual	Herbaceous	Green house	Sandy loam soil	12 weeks	5 dS/m	moderate	Water use efficiency	4	-0.234193	0.0121041
34	271	Hajiboland et al., 2010	Rhizophagus intraradices	Single	Solanum lycopersicum	C3	Dicot	Solanaceae	Annual	Herbaceous	Green house	Sandy loam soil	12 weeks	10 dS/m	high	Water use efficiency	4	-0.266329	0.00451932
34	272	Hajiboland et al., 2010	Rhizophagus intraradices	Single	Solanum lycopersicum	C3	Dicot	Solanaceae	Annual	Herbaceous	Green house	Sandy loam soil	12 weeks	5 dS/m	moderate	Photosynthetic rate	4	0.21715	0.000837621
34	273	Hajiboland et al., 2010	Rhizophagus intraradices	Single	Solanum lycopersicum	C3	Dicot	Solanaceae	Annual	Herbaceous	Green house	Sandy loam soil	12 weeks	10 dS/m	high	Photosynthetic rate	4	0.66653	0.400407
34	274	Hajiboland et al., 2010	Rhizophagus intraradices	Single	Solanum lycopersicum	C3	Dicot	Solanaceae	Annual	Herbaceous	Green house	Sandy loam soil	12 weeks	5 dS/m	moderate	Photosynthetic rate	4	0.0103117	0.00134276
34	275	Hajiboland et al., 2010	Rhizophagus intraradices	Single	Solanum lycopersicum	C3	Dicot	Solanaceae	Annual	Herbaceous	Green house	Sandy loam soil	12 weeks	10 dS/m	high	Photosynthetic rate	4	0.698742	0.00370508
34	276	Hajiboland et al., 2010	Rhizophagus intraradices	Single	Solanum lycopersicum	C3	Dicot	Solanaceae	Annual	Herbaceous	Green house	Sandy loam soil	12 weeks	5 dS/m	moderate	Total Chlorophyll	4	0.0988138	0.00421509
34	277	Hajiboland et al., 2010	Rhizophagus intraradices	Single	Solanum lycopersicum	C3	Dicot	Solanaceae	Annual	Herbaceous	Green house	Sandy loam soil	12 weeks	10 dS/m	high	Total Chlorophyll	4	0.517066	0.00838009
34	278	Hajiboland et al., 2010	Rhizophagus intraradices	Single	Solanum lycopersicum	C3	Dicot	Solanaceae	Annual	Herbaceous	Green house	Sandy loam soil	12 weeks	5 dS/m	moderate	Total Chlorophyll	4	0.178348	0.00500915
34	279	Hajiboland et al., 2010	Rhizophagus intraradices	Single	Solanum lycopersicum	C3	Dicot	Solanaceae	Annual	Herbaceous	Green house	Sandy loam soil	12 weeks	10 dS/m	high	Total Chlorophyll	4	0.563332	0.00876225
35	280	Hartmond et al., 1987	Rhizophagus intraradices	Single	Citrus sinensis	C4	Dicot	Rutaceae	Perennial	Woody	Green house	Sandy soil	24 days	150 mM	low	Stomatal conductance	5	0	0.877915
35	281	Hartmond et al., 1987	Rhizophagus intraradices	Single	Citrus sinensis	C4	Dicot	Rutaceae	Perennial	Woody	Green house	Sandy soil	24 days	150 mM	moderate	Photosynthetic rate	5	0.0571584	0.0052373
35	282	Hartmond et al., 1987	Rhizophagus intraradices	Single	Citrus aurantium	C4	Dicot	Rutaceae	Perennial	Woody	Green house	Sandy soil	24 days	150 mM	low	Stomatal conductance	5	0.559616	6.63265
35	283	Hartmond et al., 1987	Rhizophagus intraradices	Single	Citrus aurantium	C4	Dicot	Rutaceae	Perennial	Woody	Green house	Sandy soil	24 days	150 mM	moderate	Photosynthetic rate	5	0.336472	0.0214785
35	284	Hartmond et al., 1987	Rhizophagus intraradices	Single	Poncirus trifoliata x C. sinensis	C4	Dicot	Rutaceae	Perennial	Woody	Green house	Sandy soil	24 days	150 mM	low	Stomatal conductance	5	-0.305382	2.51908
35	285	Hartmond et al., 1987	Rhizophagus intraradices	Single	Poncirus trifoliata x C. sinensis	C4	Dicot	Rutaceae	Perennial	Woody	Green house	Sandy soil	24 days	150 mM	moderate	Photosynthetic rate	5	0.0350913	0.00788663
36	286	He et al., 2013	Funneliformis mosseae	Single	Solanum lycopersicum	C3	Dicot	Solanaceae	Annual	Herbaceous	Green house	Sandy soil	5days	4.2dS/m	moderate	Leaf area	6	0.086479	4.62398e-05
36	287	He et al., 2013	Funneliformis mosseae	Single	Solanum lycopersicum	C3	Dicot	Solanaceae	Annual	Herbaceous	Green house	Sandy soil	5days	7.1dS/m	moderate	Leaf area	6	0.0896122	4.63726e-05
36	288	He et al., 2013	Funneliformis mosseae	Single	Solanum lycopersicum	C3	Dicot	Solanaceae	Annual	Herbaceous	Green house	Sandy soil	10days	4.2dS/m	moderate	Leaf area	6	0.102302	3.75715e-05
36	289	He et al., 2013	Funneliformis mosseae	Single	Solanum lycopersicum	C3	Dicot	Solanaceae	Annual	Herbaceous	Green house	Sandy soil	10days	7.1dS/m	moderate	Leaf area	6	0.070007	2.48714e-05
36	290	He et al., 2013	Funneliformis mosseae	Single	Solanum lycopersicum	C3	Dicot	Solanaceae	Annual	Herbaceous	Green house	Sandy soil	15days	4.2dS/m	moderate	Leaf area	6	0.148224	3.84405e-05
36	291	He et al., 2013	Funneliformis mosseae	Single	Solanum lycopersicum	C3	Dicot	Solanaceae	Annual	Herbaceous	Green house	Sandy soil	15days	7.1dS/m	moderate	Leaf area	6	0.0769936	6.43402e-05
37	292	Hengari, 2007	Claroideoglomus etunicatum	Single	Eucalyptus sp.	C3	Dicot	Myrtaceae	Perennial	Woody	Green house	Sandy soil	7 months	75 mM	low	Leaf area	4	0.106768	22.4128
37	293	Hengari, 2007	Claroideoglomus etunicatum	Single	Eucalyptus sp.	C3	Dicot	Myrtaceae	Perennial	Woody	Green house	Sandy soil	7 months	75 mM	low	Photosynthetic rate	4	-0.668282	0.00131162
37	294	Hengari, 2007	Claroideoglomus etunicatum	Single	Eucalyptus sp.	C3	Dicot	Myrtaceae	Perennial	Woody	Green house	Sandy soil	7 months	75 mM	low	Stomatal conductance	4	-0.153305	3.79875
37	295	Hengari, 2007	Claroideoglomus etunicatum	Single	Eucalyptus sp.	C3	Dicot	Myrtaceae	Perennial	Woody	Green house	Sandy soil	7 months	75 mM	low	Water use efficiency	4	-0.244332	0.00788127
38	296	Jahromi et al., 2008	Rhizophagus intraradices	Single	Zea mays	C4	Monocot	Poaceae	Annual	Grass	Green house	Loamy soil	60 days	50 mM	low	Relative water content	6	0.057213	0.000491891
38	297	Jahromi et al., 2008	Rhizophagus intraradices	Single	Zea mays	C4	Monocot	Poaceae	Annual	Grass	Green house	Loamy soil	60 days	100 mM	moderate	Relative water content	6	0.0280088	0.000158582
38	298	Jahromi et al., 2008	Rhizophagus intraradices	Single	Zea mays	C4	Monocot	Poaceae	Annual	Grass	Green house	Loamy soil	60 days	50 mM	low	Transpiration rate	6	-0.159576	0.0235266
38	299	Jahromi et al., 2008	Rhizophagus intraradices	Single	Zea mays	C4	Monocot	Poaceae	Annual	Grass	Green house	Loamy soil	60 days	100 mM	moderate	Transpiration rate	6	-0.279905	0.0613672
39	300	Kadian et al., 2013a	Funneliformis mosseae	Single	Cicer arietinum	C3	Dicot	Fabaceae	Annual	Herbaceous	Green house	Sandy soil	100 days	4 dS/m	low	Chlorophyll a	5	0.650588	0.00161023
39	301	Kadian et al., 2013a	Funneliformis mosseae	Single	Cicer arietinum	C3	Dicot	Fabaceae	Annual	Herbaceous	Green house	Sandy soil	100 days	8 dS/m	moderate	Chlorophyll a	5	1.06383	0.00270593
39	302	Kadian et al., 2013a	Funneliformis mosseae	Single	Cicer arietinum	C3	Dicot	Fabaceae	Annual	Herbaceous	Green house	Sandy soil	100 days	12 dS/m	high	Chlorophyll a	5	0.807091	0.00213909
39	303	Kadian et al., 2013a	Funneliformis mosseae	Single	Cicer arietinum	C3	Dicot	Fabaceae	Annual	Herbaceous	Green house	Sandy soil	100 days	4 dS/m	low	Chlorophyll b	5	0.530628	0.00336184
39	304	Kadian et al., 2013a	Funneliformis mosseae	Single	Cicer arietinum	C3	Dicot	Fabaceae	Annual	Herbaceous	Green house	Sandy soil	100 days	8 dS/m	moderate	Chlorophyll b	5	2.52573	0.0663219
39	305	Kadian et al., 2013a	Funneliformis mosseae	Single	Cicer arietinum	C3	Dicot	Fabaceae	Annual	Herbaceous	Green house	Sandy soil	100 days	12 dS/m	high	Chlorophyll b	5	0.916291	1.03919
39	306	Kadian et al., 2013a	Funneliformis mosseae	Single	Cicer arietinum	C3	Dicot	Fabaceae	Annual	Herbaceous	Green house	Sandy soil	100 days	4 dS/m	low	Total Chlorophyll	5	0.516216	0.00307007
39	307	Kadian et al., 2013a	Funneliformis mosseae	Single	Cicer arietinum	C3	Dicot	Fabaceae	Annual	Herbaceous	Green house	Sandy soil	100 days	8 dS/m	moderate	Total Chlorophyll	5	1.3622	0.00090369
39	308	Kadian et al., 2013a	Funneliformis mosseae	Single	Cicer arietinum	C3	Dicot	Fabaceae	Annual	Herbaceous	Green house	Sandy soil	100 days	12 dS/m	high	Total Chlorophyll	5	0.814508	0.011208
40	309	Kadian et al., 2013b	Funneliformis mosseae	Single	Cyamopsis tetragonoloba	C4	Dicot	Fabaceae	Annual	Herbaceous	Green house	Sandy loam soil	80 days	4 dS/m	low	Chlorophyll a	5	1.50935	0.0244101
40	310	Kadian et al., 2013b	Funneliformis mosseae	Single	Cyamopsis tetragonoloba	C4	Dicot	Fabaceae	Annual	Herbaceous	Green house	Sandy loam soil	80 days	8 dS/m	moderate	Chlorophyll a	5	1.50408	0.0382586
40	311	Kadian et al., 2013b	Funneliformis mosseae	Single	Cyamopsis tetragonoloba	C4	Dicot	Fabaceae	Annual	Herbaceous	Green house	Sandy loam soil	80 days	12 dS/m	high	Chlorophyll a	5	1.46634	0.0421527
40	312	Kadian et al., 2013b	Funneliformis mosseae	Single	Cyamopsis tetragonoloba	C4	Dicot	Fabaceae	Annual	Herbaceous	Green house	Sandy loam soil	80 days	4 dS/m	low	Chlorophyll b	5	1.01857	0.0910796
40	313	Kadian et al., 2013b	Funneliformis mosseae	Single	Cyamopsis tetragonoloba	C4	Dicot	Fabaceae	Annual	Herbaceous	Green house	Sandy loam soil	80 days	8 dS/m	moderate	Chlorophyll b	5	1.25276	0.422487
40	314	Kadian et al., 2013b	Funneliformis mosseae	Single	Cyamopsis tetragonoloba	C4	Dicot	Fabaceae	Annual	Herbaceous	Green house	Sandy loam soil	80 days	12 dS/m	high	Chlorophyll b	5	1.22378	0.725889
40	315	Kadian et al., 2013b	Funneliformis mosseae	Single	Cyamopsis tetragonoloba	C4	Dicot	Fabaceae	Annual	Herbaceous	Green house	Sandy loam soil	80 days	4 dS/m	low	Total Chlorophyll	5	1.31985	0.0420863
40	316	Kadian et al., 2013b	Funneliformis mosseae	Single	Cyamopsis tetragonoloba	C4	Dicot	Fabaceae	Annual	Herbaceous	Green house	Sandy loam soil	80 days	8 dS/m	moderate	Total Chlorophyll	5	1.38629	0.00650408
40	317	Kadian et al., 2013b	Funneliformis mosseae	Single	Cyamopsis tetragonoloba	C4	Dicot	Fabaceae	Annual	Herbaceous	Green house	Sandy loam soil	80 days	12 dS/m	high	Total Chlorophyll	5	1.39872	0.134801
41	318	Kaya et al., 2009	Glomus clarum	Single	Capsicum annuum	C3	Dicot	Solanaceae	Annual	Herbaceous	Green house	Sandy soil	50 days	7.15 dS/m	moderate	Chlorophyll a	3	0.187188	0.233249
41	319	Kaya et al., 2009	Glomus clarum	Single	Capsicum annuum	C3	Dicot	Solanaceae	Annual	Herbaceous	Green house	Sandy soil	50 days	12.15 dS/m	high	Chlorophyll a	3	0.199805	0.271626
41	320	Kaya et al., 2009	Glomus clarum	Single	Capsicum annuum	C3	Dicot	Solanaceae	Annual	Herbaceous	Green house	Sandy soil	50 days	7.15 dS/m	moderate	Chlorophyll b	3	0.0811778	0.484015
41	321	Kaya et al., 2009	Glomus clarum	Single	Capsicum annuum	C3	Dicot	Solanaceae	Annual	Herbaceous	Green house	Sandy soil	50 days	12.15 dS/m	high	Chlorophyll b	3	0.192932	0.624425
41	322	Kaya et al., 2009	Glomus clarum	Single	Capsicum annuum	C3	Dicot	Solanaceae	Annual	Herbaceous	Green house	Sandy soil	50 days	7.15 dS/m	moderate	Total Chlorophyll	3	0.143929	0.0811008
41	323	Kaya et al., 2009	Glomus clarum	Single	Capsicum annuum	C3	Dicot	Solanaceae	Annual	Herbaceous	Green house	Sandy soil	50 days	12.15 dS/m	high	Total Chlorophyll	3	0.197074	0.0986254
42	324	Khalil et al. 2011	Rhizophagus intraradices	Single	Citrus aurantium	C4	Dicot	Rutaceae	Perennial	Woody	Green house	Sandy soil	75 days	25 mM NaCl	low	Leaf area	10	0.142848	5.94803e-06
42	325	Khalil et al. 2011	Rhizophagus intraradices	Single	Citrus aurantium	C4	Dicot	Rutaceae	Perennial	Woody	Green house	Sandy soil	75 days	50 mM NaCl	moderate	Leaf area	10	0.117783	7.50911e-06
42	326	Khalil et al. 2011	Rhizophagus intraradices	Single	Citrus aurantium	C4	Dicot	Rutaceae	Perennial	Woody	Green house	Sandy soil	75 days	75 mM NaCl	moderate	Leaf area	10	0.257865	1.02049e-05
42	327	Khalil et al. 2011	Rhizophagus intraradices	Single	Citrus aurantium	C4	Dicot	Rutaceae	Perennial	Woody	Green house	Sandy soil	90 days	25 mM NaCl	low	Leaf area	10	0.283348	4.57968e-06
42	328	Khalil et al. 2011	Rhizophagus intraradices	Single	Citrus aurantium	C4	Dicot	Rutaceae	Perennial	Woody	Green house	Sandy soil	90 days	50 mM NaCl	moderate	Leaf area	10	0.225655	5.34463e-06
42	329	Khalil et al. 2011	Rhizophagus intraradices	Single	Citrus aurantium	C4	Dicot	Rutaceae	Perennial	Woody	Green house	Sandy soil	90 days	75 mM NaCl	moderate	Leaf area	10	0.0982702	6.6424e-06
42	330	Khalil et al. 2011	Rhizophagus intraradices	Single	Citrus volkameriana	C4	Dicot	Rutaceae	Perennial	Woody	Green house	Sandy soil	75 days	25 mM NaCl	low	Leaf area	10	0.179122	5.39835e-06
42	331	Khalil et al. 2011	Rhizophagus intraradices	Single	Citrus volkameriana	C4	Dicot	Rutaceae	Perennial	Woody	Green house	Sandy soil	75 days	50 mM NaCl	moderate	Leaf area	10	0.0290772	7.65868e-06
42	332	Khalil et al. 2011	Rhizophagus intraradices	Single	Citrus volkameriana	C4	Dicot	Rutaceae	Perennial	Woody	Green house	Sandy soil	75 days	75 mM NaCl	moderate	Leaf area	10	0.284837	1.03155e-05
42	333	Khalil et al. 2011	Rhizophagus intraradices	Single	Citrus volkameriana	C4	Dicot	Rutaceae	Perennial	Woody	Green house	Sandy soil	90 days	25 mM NaCl	low	Leaf area	10	0.0423112	2.66366e-06
42	334	Khalil et al. 2011	Rhizophagus intraradices	Single	Citrus volkameriana	C4	Dicot	Rutaceae	Perennial	Woody	Green house	Sandy soil	90 days	50 mM NaCl	moderate	Leaf area	10	0.143175	5.36847e-06
42	335	Khalil et al. 2011	Rhizophagus intraradices	Single	Citrus volkameriana	C4	Dicot	Rutaceae	Perennial	Woody	Green house	Sandy soil	90 days	75 mM NaCl	moderate	Leaf area	10	0.0953685	7.51436e-06
43	336	Kohler et al., 2009	Rhizophagus intraradices	Single	Lactuca sativa	C3	Dicot	Asteraceae	Annual	Herbaceous	Field condition	Sandy soil	30 days	2 g NaCl/Kg soil	low	Relative water content	5	0.020275	9.10558e-06
43	337	Kohler et al., 2009	Funneliformis mosseae	Single	Lactuca sativa	C3	Dicot	Asteraceae	Annual	Herbaceous	Field condition	Sandy soil	30 days	2 g NaCl/Kg soil	low	Relative water content	5	0.0539404	8.81514e-06
43	338	Kohler et al., 2009	Rhizophagus intraradices	Single	Lactuca sativa	C3	Dicot	Asteraceae	Annual	Herbaceous	Field condition	Sandy soil	30 days	4 g NaCl/Kg soil	moderate	Relative water content	5	0.0451981	1.06857e-05
43	339	Kohler et al., 2009	Funneliformis mosseae	Single	Lactuca sativa	C3	Dicot	Asteraceae	Annual	Herbaceous	Field condition	Sandy soil	30 days	4 g NaCl/Kg soil	moderate	Relative water content	5	0.0980685	1.01738e-05
44	340	Kumar et al., 2010	Mixed	Mixed	Jatropha curcas	C4	Dicot	Euphorbiaceae	Perennial	Shrub	Field condition	Loamy soil	60 days	4.6 dS/m	moderate	Relative water content	4	0.0392073	5.11686e-08
44	341	Kumar et al., 2010	Mixed	Mixed	Jatropha curcas	C4	Dicot	Euphorbiaceae	Perennial	Shrub	Field condition	Loamy soil	60 days	5.6 dS/m	moderate	Relative water content	4	0.0283899	0.000820366
44	342	Kumar et al., 2010	Mixed	Mixed	Jatropha curcas	C4	Dicot	Euphorbiaceae	Perennial	Shrub	Field condition	Loamy soil	60 days	6.3 dS/m	moderate	Relative water content	4	0.0723874	5.6419e-08
44	343	Kumar et al., 2010	Mixed	Mixed	Jatropha curcas	C4	Dicot	Euphorbiaceae	Perennial	Shrub	Field condition	Loamy soil	60 days	6.8 dS/m	moderate	Relative water content	4	0.0534193	5.66174e-08
44	344	Kumar et al., 2010	Mixed	Mixed	Jatropha curcas	C4	Dicot	Euphorbiaceae	Perennial	Shrub	Field condition	Loamy soil	60 days	7.2 dS/m	moderate	Relative water content	4	0.0864503	0.00455092
44	345	Kumar et al., 2010	Mixed	Mixed	Jatropha curcas	C4	Dicot	Euphorbiaceae	Perennial	Shrub	Field condition	Loamy soil	60 days	4.6 dS/m	moderate	Chlorophyll a	4	0.1822	0.00306732
44	346	Kumar et al., 2010	Mixed	Mixed	Jatropha curcas	C4	Dicot	Euphorbiaceae	Perennial	Shrub	Field condition	Loamy soil	60 days	5.6 dS/m	moderate	Chlorophyll a	4	0.23147	0.00135008
44	347	Kumar et al., 2010	Mixed	Mixed	Jatropha curcas	C4	Dicot	Euphorbiaceae	Perennial	Shrub	Field condition	Loamy soil	60 days	6.3 dS/m	moderate	Chlorophyll a	4	0.389952	0.0299119
44	348	Kumar et al., 2010	Mixed	Mixed	Jatropha curcas	C4	Dicot	Euphorbiaceae	Perennial	Shrub	Field condition	Loamy soil	60 days	6.8 dS/m	moderate	Chlorophyll a	4	0.106166	0.000969204
44	349	Kumar et al., 2010	Mixed	Mixed	Jatropha curcas	C4	Dicot	Euphorbiaceae	Perennial	Shrub	Field condition	Loamy soil	60 days	7.2 dS/m	moderate	Chlorophyll a	4	0.00303548	0.00098476
44	350	Kumar et al., 2010	Mixed	Mixed	Jatropha curcas	C4	Dicot	Euphorbiaceae	Perennial	Shrub	Field condition	Loamy soil	60 days	4.6 dS/m	moderate	Chlorophyll b	4	0.0503574	0.00196328
44	351	Kumar et al., 2010	Mixed	Mixed	Jatropha curcas	C4	Dicot	Euphorbiaceae	Perennial	Shrub	Field condition	Loamy soil	60 days	5.6 dS/m	moderate	Chlorophyll b	4	0.173578	0.00103281
44	352	Kumar et al., 2010	Mixed	Mixed	Jatropha curcas	C4	Dicot	Euphorbiaceae	Perennial	Shrub	Field condition	Loamy soil	60 days	6.3 dS/m	moderate	Chlorophyll b	4	0.120323	0.00274419
44	353	Kumar et al., 2010	Mixed	Mixed	Jatropha curcas	C4	Dicot	Euphorbiaceae	Perennial	Shrub	Field condition	Loamy soil	60 days	6.8 dS/m	moderate	Chlorophyll b	4	0.0713581	0.00387357
44	354	Kumar et al., 2010	Mixed	Mixed	Jatropha curcas	C4	Dicot	Euphorbiaceae	Perennial	Shrub	Field condition	Loamy soil	60 days	7.2 dS/m	moderate	Chlorophyll b	4	0.0555567	0.0199301
44	355	Kumar et al., 2010	Mixed	Mixed	Jatropha curcas	C4	Dicot	Euphorbiaceae	Perennial	Shrub	Field condition	Loamy soil	60 days	4.6 dS/m	moderate	Total Chlorophyll	4	0.162599	0.00288328
44	356	Kumar et al., 2010	Mixed	Mixed	Jatropha curcas	C4	Dicot	Euphorbiaceae	Perennial	Shrub	Field condition	Loamy soil	60 days	5.6 dS/m	moderate	Total Chlorophyll	4	0.224431	0.00123012
44	357	Kumar et al., 2010	Mixed	Mixed	Jatropha curcas	C4	Dicot	Euphorbiaceae	Perennial	Shrub	Field condition	Loamy soil	60 days	6.3 dS/m	moderate	Total Chlorophyll	4	0.347883	0.0234526
44	358	Kumar et al., 2010	Mixed	Mixed	Jatropha curcas	C4	Dicot	Euphorbiaceae	Perennial	Shrub	Field condition	Loamy soil	60 days	6.8 dS/m	moderate	Total Chlorophyll	4	0.0984897	0.00139129
44	359	Kumar et al., 2010	Mixed	Mixed	Jatropha curcas	C4	Dicot	Euphorbiaceae	Perennial	Shrub	Field condition	Loamy soil	60 days	7.2 dS/m	moderate	Total Chlorophyll	4	0.0336234	0.00387941
45	360	Li et al., 2012	Funneliformis mosseae	Single	Suaeda salsa	C3	Dicot	Chenopodiaceae	Annual	Woody	Green house	Sandy soil	95 dyas	400 mM	moderate	Relative water content	5	-0.00678045	1.56978e-05
45	361	Li et al., 2012	Funneliformis mosseae	Single	Suaeda salsa	C3	Dicot	Chenopodiaceae	Annual	Woody	Green house	Sandy soil	95 dyas	400 mM	moderate	Relative water content	5	0.0486226	4.00401e-05
46	362	Manaf and Zayed, 2015	Mixed	Mixed	Vigna unguiculata	C3	Dicot	Fabaceae	Annual	Herbaceous	Green house	Sandy soil	2 weeks	3000 ppm	moderate	Leaf area	3	-0.207784	5.29387e-07
46	363	Manaf and Zayed, 2015	Mixed	Mixed	Vigna unguiculata	C3	Dicot	Fabaceae	Annual	Herbaceous	Green house	Sandy soil	2 weeks	6000 ppm	high	Leaf area	3	0.00650601	3.65827e-08
46	364	Manaf and Zayed, 2015	Mixed	Mixed	Vigna unguiculata	C3	Dicot	Fabaceae	Annual	Herbaceous	Green house	Sandy soil	2 weeks	3000 ppm	moderate	Chlorophyll a	3	-0.0506312	8.95401e-06
46	365	Manaf and Zayed, 2015	Mixed	Mixed	Vigna unguiculata	C3	Dicot	Fabaceae	Annual	Herbaceous	Green house	Sandy soil	2 weeks	6000 ppm	high	Chlorophyll a	3	-0.121654	0.000141649
46	366	Manaf and Zayed, 2015	Mixed	Mixed	Vigna unguiculata	C3	Dicot	Fabaceae	Annual	Herbaceous	Green house	Sandy soil	2 weeks	3000 ppm	moderate	Chlorophyll b	3	-0.0607782	0.022925
46	367	Manaf and Zayed, 2015	Mixed	Mixed	Vigna unguiculata	C3	Dicot	Fabaceae	Annual	Herbaceous	Green house	Sandy soil	2 weeks	6000 ppm	high	Chlorophyll b	3	-0.0704036	0.0265808
46	368	Manaf and Zayed, 2015	Mixed	Mixed	Vigna unguiculata	C3	Dicot	Fabaceae	Annual	Herbaceous	Green house	Sandy soil	2 weeks	3000 ppm	moderate	Total Chlorophyll	3	-0.0528913	0.0025109
46	369	Manaf and Zayed, 2015	Mixed	Mixed	Vigna unguiculata	C3	Dicot	Fabaceae	Annual	Herbaceous	Green house	Sandy soil	2 weeks	6000 ppm	high	Total Chlorophyll	3	-0.0528913	5.94834e-05
47	370	Muok et al., 2006	Gigaspora margarita	Single	Sclerocarya birrea	C4	Dicot	Anacardiaceae	Perennial	Woody	Green house	Vermiculite	79 days	4.9 dS/m	moderate	Total Chlorophyll	3	0.105361	0.00240833
47	371	Muok et al., 2006	Gigaspora margarita	Single	Sclerocarya birrea	C4	Dicot	Anacardiaceae	Perennial	Woody	Green house	Vermiculite	79 days	7.1 dS/m	moderate	Total Chlorophyll	3	0.0571584	0.00297325
48	372	Murkute et al., 2006	Glomus sp.	Mixed	Citrus karna	C4	Dicot	Rutaceae	Perennial	Woody	Green house	Sandy soil	90 days	50 mM	low	Total Chlorophyll	3	0.0015456	0.173432
48	373	Murkute et al., 2006	Glomus sp.	Mixed	Citrus karna	C4	Dicot	Rutaceae	Perennial	Woody	Green house	Sandy soil	90 days	100 mM	moderate	Total Chlorophyll	3	0.00595831	0.286384
48	374	Murkute et al., 2006	Glomus sp.	Mixed	Citrus karna	C4	Dicot	Rutaceae	Perennial	Woody	Green house	Sandy soil	90 days	150 mM	moderate	Total Chlorophyll	3	0.198213	0.642363
48	375	Murkute et al., 2006	Glomus sp.	Mixed	Citrus sinensis ¡¿ Poncirus trifoliata	C4	Dicot	Rutaceae	Perennial	Woody	Green house	Sandy soil	90 days	50 mM	low	Total Chlorophyll	3	0.00168919	0.207154
48	376	Murkute et al., 2006	Glomus sp.	Mixed	Citrus sinensis ¡¿ Poncirus trifoliata	C4	Dicot	Rutaceae	Perennial	Woody	Green house	Sandy soil	90 days	100 mM	moderate	Total Chlorophyll	3	0.090423	0.294536
49	377	Navarro et al., 2014	Rhizophagus irregularis and Funneliformis mosseae	Mixed	Citrus reshni	C4	Dicot	Rutaceae	Perennial	Woody	Green house	Sandy soil	45 days	50 mM	low	Photosynthetic rate	8	0.0550598	0.00175025
49	378	Navarro et al., 2014	Rhizophagus irregularis and Funneliformis mosseae	Mixed	Citrus macrophylla	C4	Dicot	Rutaceae	Perennial	Woody	Green house	Sandy soil	45 days	50 mM	low	Photosynthetic rate	8	1.71765	0.0055096
49	379	Navarro et al., 2014	Rhizophagus irregularis and Funneliformis mosseae	Mixed	Citrus reshni	C4	Dicot	Rutaceae	Perennial	Woody	Green house	Sandy soil	45 days	50 mM	low	Total Chlorophyll	8	0.477632	2.15933e-05
49	380	Navarro et al., 2014	Rhizophagus irregularis and Funneliformis mosseae	Mixed	Citrus macrophylla	C4	Dicot	Rutaceae	Perennial	Woody	Green house	Sandy soil	45 days	50 mM	low	Total Chlorophyll	8	1.57069	4.69951e-05
49	381	Navarro et al., 2014	Rhizophagus irregularis and Funneliformis mosseae	Mixed	Citrus reshni	C4	Dicot	Rutaceae	Perennial	Woody	Green house	Sandy soil	45 days	50 mM	low	Relative water content	8	0.107016	4.44881e-05
49	382	Navarro et al., 2014	Rhizophagus irregularis and Funneliformis mosseae	Mixed	Citrus macrophylla	C4	Dicot	Rutaceae	Perennial	Woody	Green house	Sandy soil	45 days	50 mM	low	Relative water content	8	0.673118	0.000798112
50	383	Patel et al., 2013	Rhizophagus intraradices	Single	Jatropha curcas	C4	Dicot	Euphorbiaceae	Perennial	Shrub	Field condition	Sandy soil	6 months	7.8 dS/m	moderate	Chlorophyll a	5	0.0132994	0.137825
50	384	Patel et al., 2013	Rhizophagus intraradices	Single	Jatropha curcas	C4	Dicot	Euphorbiaceae	Perennial	Shrub	Field condition	Sandy soil	6 months	7.8 dS/m	moderate	Chlorophyll b	5	-0.0262859	0.70024
50	385	Patel et al., 2013	Rhizophagus intraradices	Single	Jatropha curcas	C4	Dicot	Euphorbiaceae	Perennial	Shrub	Field condition	Sandy soil	6 months	7.8 dS/m	moderate	Total Chlorophyll	5	0.00143267	0.0626184
51	386	Ruiz-Lazano et al., 1996	Funneliformis mosseae	Single	Lactuca sativa	C3	Dicot	Asteraceae	Annual	Herbaceous	Green house	Loamy soil	11 weeks	4.0 dS/m	low	Photosynthetic rate	5	1.30908	0.000124297
51	387	Ruiz-Lazano et al., 1996	Rhizophagus fasciculatus	Single	Lactuca sativa	C3	Dicot	Asteraceae	Annual	Herbaceous	Green house	Loamy soil	11 weeks	4.0 dS/m	low	Photosynthetic rate	5	1.31378	0.000124218
51	388	Ruiz-Lazano et al., 1996	Glomus deserticola	Single	Lactuca sativa	C3	Dicot	Asteraceae	Annual	Herbaceous	Green house	Loamy soil	11 weeks	4.0 dS/m	low	Photosynthetic rate	5	1.33712	0.000123837
51	389	Ruiz-Lazano et al., 1996	Funneliformis mosseae	Single	Lactuca sativa	C3	Dicot	Asteraceae	Annual	Herbaceous	Green house	Loamy soil	11 weeks	4.0 dS/m	low	Transpiration rate	5	1.22028	0.00794878
51	390	Ruiz-Lazano et al., 1996	Rhizophagus fasciculatus	Single	Lactuca sativa	C3	Dicot	Asteraceae	Annual	Herbaceous	Green house	Loamy soil	11 weeks	4.0 dS/m	low	Transpiration rate	5	1.32417	0.00782928
51	391	Ruiz-Lazano et al., 1996	Glomus deserticola	Single	Lactuca sativa	C3	Dicot	Asteraceae	Annual	Herbaceous	Green house	Loamy soil	11 weeks	4.0 dS/m	low	Transpiration rate	5	1.28924	0.00786673
51	392	Ruiz-Lazano et al., 1996	Funneliformis mosseae	Single	Lactuca sativa	C3	Dicot	Asteraceae	Annual	Herbaceous	Green house	Loamy soil	11 weeks	4.0 dS/m	low	Stomatal conductance	5	1.08258	0.625012
51	393	Ruiz-Lazano et al., 1996	Rhizophagus fasciculatus	Single	Lactuca sativa	C3	Dicot	Asteraceae	Annual	Herbaceous	Green house	Loamy soil	11 weeks	4.0 dS/m	low	Stomatal conductance	5	1.22776	0.608801
51	394	Ruiz-Lazano et al., 1996	Glomus deserticola	Single	Lactuca sativa	C3	Dicot	Asteraceae	Annual	Herbaceous	Green house	Loamy soil	11 weeks	4.0 dS/m	low	Stomatal conductance	5	1.14948	0.616955
51	395	Ruiz-Lazano et al., 1996	Funneliformis mosseae	Single	Lactuca sativa	C3	Dicot	Asteraceae	Annual	Herbaceous	Green house	Loamy soil	11 weeks	4.0 dS/m	low	Water use efficiency	5	1.52043	0.130904
51	396	Ruiz-Lazano et al., 1996	Rhizophagus fasciculatus	Single	Lactuca sativa	C3	Dicot	Asteraceae	Annual	Herbaceous	Green house	Loamy soil	11 weeks	4.0 dS/m	low	Water use efficiency	5	1.47672	0.131449
51	397	Ruiz-Lazano et al., 1996	Glomus deserticola	Single	Lactuca sativa	C3	Dicot	Asteraceae	Annual	Herbaceous	Green house	Loamy soil	11 weeks	4.0 dS/m	low	Water use efficiency	5	1.46629	0.131587
52	398	Sannazzaro et al., 2006	Rhizophagus intraradices	Single	Lotus glaber	C3	Dicot	Fabaceae	Perennial	Herbaceous	Green house	Sandy soil	4 weeks	200 mM	moderate	Relative water content	5	0.0305756	8.1891e-06
52	399	Sannazzaro et al., 2006	Rhizophagus intraradices	Single	Lotus glaber	C3	Dicot	Fabaceae	Perennial	Herbaceous	Green house	Sandy soil	4 weeks	200 mM	moderate	Relative water content	5	-0.0224729	9.27824e-06
52	400	Sannazzaro et al., 2006	Rhizophagus intraradices	Single	Lotus glaber	C3	Dicot	Fabaceae	Perennial	Herbaceous	Green house	Sandy soil	4 weeks	200 mM	moderate	Total Chlorophyll	5	0.365934	0.00410211
52	401	Sannazzaro et al., 2006	Rhizophagus intraradices	Single	Lotus glaber	C3	Dicot	Fabaceae	Perennial	Herbaceous	Green house	Sandy soil	4 weeks	200 mM	moderate	Total Chlorophyll	5	0.0451204	0.00514896
53	402	Scambto et al., 2011	Rhizophagus intraradices	Single	Prosopis alba	C3	Dicot	Fabaceae	Perennial	Shrub	Green house	Sandy soil	4 weeks	40 dS/m	high	Leaf area	20	1.86172	0.00804027
53	403	Scambto et al., 2011	Rhizophagus intraradices	Single	Prosopis alba	C3	Dicot	Fabaceae	Perennial	Shrub	Green house	Sandy soil	4 weeks	40 dS/m	high	Relative water content	20	0.204095	0.00232263
53	404	Scambto et al., 2011	Rhizophagus intraradices	Single	Prosopis alba	C3	Dicot	Fabaceae	Perennial	Shrub	Green house	Sandy soil	4 weeks	40 dS/m	high	Relative water content	20	0.0953102	0.00201148
53	405	Scambto et al., 2011	Rhizophagus intraradices	Single	Prosopis alba	C3	Dicot	Fabaceae	Perennial	Shrub	Green house	Sandy soil	4 weeks	40 dS/m	high	Photosynthetic rate	20	0.291055	0.00642236
53	406	Scambto et al., 2011	Rhizophagus intraradices	Single	Prosopis alba	C3	Dicot	Fabaceae	Perennial	Shrub	Green house	Sandy soil	4 weeks	40 dS/m	high	Stomatal conductance	20	-3.4012	2.55283
53	407	Scambto et al., 2011	Rhizophagus intraradices	Single	Prosopis alba	C3	Dicot	Fabaceae	Perennial	Shrub	Green house	Sandy soil	4 weeks	40 dS/m	high	Transpiration rate	20	-1.17164	0.0395251
53	408	Scambto et al., 2011	Rhizophagus intraradices	Single	Prosopis alba	C3	Dicot	Fabaceae	Perennial	Shrub	Green house	Sandy soil	4 weeks	40 dS/m	high	Water use efficiency	20	1.0506	0.00427417
54	409	Selvakumar et al., 2011	Rhizophagus intraradices	Single	Capsicum annuum	C3	Dicot	Solanaceae	Annual	Herbaceous	Field condition	Sandy soil	8 weeks	25 mM	low	Chlorophyll a	5	0.186776	0.000349212
54	410	Selvakumar et al., 2011	Rhizophagus intraradices	Single	Capsicum annuum	C3	Dicot	Solanaceae	Annual	Herbaceous	Field condition	Sandy soil	8 weeks	50mM	low	Chlorophyll a	5	0.133531	0.000354331
54	411	Selvakumar et al., 2011	Rhizophagus intraradices	Single	Capsicum annuum	C3	Dicot	Solanaceae	Annual	Herbaceous	Field condition	Sandy soil	8 weeks	25 mM	low	Chlorophyll b	5	0.104261	0.000342873
54	412	Selvakumar et al., 2011	Rhizophagus intraradices	Single	Capsicum annuum	C3	Dicot	Solanaceae	Annual	Herbaceous	Field condition	Sandy soil	8 weeks	50mM	low	Chlorophyll b	5	0.183378	0.0169061
54	413	Selvakumar et al., 2011	Rhizophagus intraradices	Single	Capsicum annuum	C3	Dicot	Solanaceae	Annual	Herbaceous	Field condition	Sandy soil	8 weeks	25 mM	low	Total Chlorophyll	5	0.182322	0.000326531
54	414	Selvakumar et al., 2011	Rhizophagus intraradices	Single	Capsicum annuum	C3	Dicot	Solanaceae	Annual	Herbaceous	Field condition	Sandy soil	8 weeks	50mM	low	Total Chlorophyll	5	0.241162	0.000265084
55	415	Sheng et al., 2008	Funneliformis mosseae	Single	Zea mays	C4	Monocot	Poaceae	Annual	Grass	Green house	Sandy soil	70 days	0.5 g/kg	low	Relative water content	5	0.0605312	3.38769e-10
55	416	Sheng et al., 2008	Funneliformis mosseae	Single	Zea mays	C4	Monocot	Poaceae	Annual	Grass	Green house	Sandy soil	70 days	1.0 g/kg	moderate	Relative water content	5	0.154354	4.44739e-10
55	417	Sheng et al., 2008	Funneliformis mosseae	Single	Zea mays	C4	Monocot	Poaceae	Annual	Grass	Green house	Sandy soil	70 days	1.5 g/kg	moderate	Relative water content	5	0.418104	3.00572e-05
55	418	Sheng et al., 2008	Funneliformis mosseae	Single	Zea mays	C4	Monocot	Poaceae	Annual	Grass	Green house	Sandy soil	70 days	2.0 g/kg	high	Relative water content	5	0.266987	2.02223e-05
55	419	Sheng et al., 2008	Funneliformis mosseae	Single	Zea mays	C4	Monocot	Poaceae	Annual	Grass	Green house	Sandy soil	70 days	0.5 g/kg	low	Water use efficiency	5	0.432084	0.00207291
55	420	Sheng et al., 2008	Funneliformis mosseae	Single	Zea mays	C4	Monocot	Poaceae	Annual	Grass	Green house	Sandy soil	70 days	1.0 g/kg	moderate	Water use efficiency	5	0.479183	0.00599759
55	421	Sheng et al., 2008	Funneliformis mosseae	Single	Zea mays	C4	Monocot	Poaceae	Annual	Grass	Green house	Sandy soil	70 days	1.5 g/kg	moderate	Water use efficiency	5	0.944091	0.0254748
55	422	Sheng et al., 2008	Funneliformis mosseae	Single	Zea mays	C4	Monocot	Poaceae	Annual	Grass	Green house	Sandy soil	70 days	2.0 g/kg	high	Water use efficiency	5	0.631574	0.00904241
55	423	Sheng et al., 2008	Funneliformis mosseae	Single	Zea mays	C4	Monocot	Poaceae	Annual	Grass	Green house	Sandy soil	70 days	0.5 g/kg	low	Stomatal conductance	5	0.193292	0.00471959
55	424	Sheng et al., 2008	Funneliformis mosseae	Single	Zea mays	C4	Monocot	Poaceae	Annual	Grass	Green house	Sandy soil	70 days	1.0 g/kg	moderate	Stomatal conductance	5	0.723869	0.0278752
55	425	Sheng et al., 2008	Funneliformis mosseae	Single	Zea mays	C4	Monocot	Poaceae	Annual	Grass	Green house	Sandy soil	70 days	1.5 g/kg	high	Stomatal conductance	5	1.44105	0.0242106
55	426	Sheng et al., 2008	Funneliformis mosseae	Single	Zea mays	C4	Monocot	Poaceae	Annual	Grass	Green house	Sandy soil	70 days	2.0 g/kg	high	Stomatal conductance	5	1.82625	0.0122384
55	427	Sheng et al., 2008	Funneliformis mosseae	Single	Zea mays	C4	Monocot	Poaceae	Annual	Grass	Green house	Sandy soil	70 days	0.5 g/kg	low	Photosynthetic rate	5	0.559269	0.00372979
55	428	Sheng et al., 2008	Funneliformis mosseae	Single	Zea mays	C4	Monocot	Poaceae	Annual	Grass	Green house	Sandy soil	70 days	1.0 g/kg	moderate	Photosynthetic rate	5	1.10393	0.0193674
55	429	Sheng et al., 2008	Funneliformis mosseae	Single	Zea mays	C4	Monocot	Poaceae	Annual	Grass	Green house	Sandy soil	70 days	1.5 g/kg	moderate	Photosynthetic rate	5	2.1864	0.00211015
55	430	Sheng et al., 2008	Funneliformis mosseae	Single	Zea mays	C4	Monocot	Poaceae	Annual	Grass	Green house	Sandy soil	70 days	2.0 g/kg	high	Photosynthetic rate	5	1.94605	0.00462098
55	431	Sheng et al., 2008	Funneliformis mosseae	Single	Zea mays	C4	Monocot	Poaceae	Annual	Grass	Green house	Sandy soil	70 days	0.5 g/kg	low	Transpiration rate	5	0.102398	0.00551292
55	432	Sheng et al., 2008	Funneliformis mosseae	Single	Zea mays	C4	Monocot	Poaceae	Annual	Grass	Green house	Sandy soil	70 days	1.0 g/kg	moderate	Transpiration rate	5	0.635088	0.00353366
55	433	Sheng et al., 2008	Funneliformis mosseae	Single	Zea mays	C4	Monocot	Poaceae	Annual	Grass	Green house	Sandy soil	70 days	1.5 g/kg	moderate	Transpiration rate	5	1.43857	0.0281038
55	434	Sheng et al., 2008	Funneliformis mosseae	Single	Zea mays	C4	Monocot	Poaceae	Annual	Grass	Green house	Sandy soil	70 days	2.0 g/kg	high	Transpiration rate	5	1.60944	0.00166405
55	435	Sheng et al., 2008	Funneliformis mosseae	Single	Zea mays	C4	Monocot	Poaceae	Annual	Grass	Green house	Sandy soil	70 days	0.5 g/kg	low	Photosynthetic rate	5	-1.24107	9.55397e-05
55	436	Sheng et al., 2008	Funneliformis mosseae	Single	Zea mays	C4	Monocot	Poaceae	Annual	Grass	Green house	Sandy soil	70 days	1.0 g/kg	moderate	Photosynthetic rate	5	-1.63317	0.000175631
55	437	Sheng et al., 2008	Funneliformis mosseae	Single	Zea mays	C4	Monocot	Poaceae	Annual	Grass	Green house	Sandy soil	70 days	1.5 g/kg	moderate	Photosynthetic rate	5	-1.68087	4.43048e-05
55	438	Sheng et al., 2008	Funneliformis mosseae	Single	Zea mays	C4	Monocot	Poaceae	Annual	Grass	Green house	Sandy soil	70 days	2.0 g/kg	high	Photosynthetic rate	5	-1.72927	0.000733692
56	439	Soliman et al., 2012	Mixed	Mixed	Acacia saligna	C3	Dicot	Fabaceae	Perennial	Shrub	Green house	Sandy loam soil	90 days	6.25 dS/m	low	Leaf area	3	0.332646	0.000291939
56	440	Soliman et al., 2012	Mixed	Mixed	Acacia saligna	C3	Dicot	Fabaceae	Perennial	Shrub	Green house	Sandy loam soil	90 days	12.5 dS/m	high	Leaf area	3	0.597645	0.000959949
56	441	Soliman et al., 2012	Mixed	Mixed	Acacia saligna	C3	Dicot	Fabaceae	Perennial	Shrub	Green house	Sandy loam soil	90 days	25 dS/m	high	Leaf area	3	1.25927	0.0180234
56	442	Soliman et al., 2012	Mixed	Mixed	Acacia saligna	C3	Dicot	Fabaceae	Perennial	Shrub	Green house	Sandy loam soil	90 days	6.25 dS/m	low	Leaf area	3	0.296101	0.000168408
56	443	Soliman et al., 2012	Mixed	Mixed	Acacia saligna	C3	Dicot	Fabaceae	Perennial	Shrub	Green house	Sandy loam soil	90 days	12.5 dS/m	high	Leaf area	3	0.588083	0.000635242
56	444	Soliman et al., 2012	Mixed	Mixed	Acacia saligna	C3	Dicot	Fabaceae	Perennial	Shrub	Green house	Sandy loam soil	90 days	25 dS/m	high	Leaf area	3	1.28807	0.0158546
56	445	Soliman et al., 2012	Mixed	Mixed	Acacia saligna	C3	Dicot	Fabaceae	Perennial	Shrub	Green house	Sandy loam soil	90 days	6.25 dS/m	low	Total Chlorophyll	3	0.291299	0.0436448
56	446	Soliman et al., 2012	Mixed	Mixed	Acacia saligna	C3	Dicot	Fabaceae	Perennial	Shrub	Green house	Sandy loam soil	90 days	12.5 dS/m	high	Total Chlorophyll	3	0.326853	0.0484679
56	447	Soliman et al., 2012	Mixed	Mixed	Acacia saligna	C3	Dicot	Fabaceae	Perennial	Shrub	Green house	Sandy loam soil	90 days	25 dS/m	high	Total Chlorophyll	3	0.409426	0.0612644
56	448	Soliman et al., 2012	Mixed	Mixed	Acacia saligna	C3	Dicot	Fabaceae	Perennial	Shrub	Green house	Sandy loam soil	90 days	6.25 dS/m	low	Total Chlorophyll	3	0.397683	0.058873
56	449	Soliman et al., 2012	Mixed	Mixed	Acacia saligna	C3	Dicot	Fabaceae	Perennial	Shrub	Green house	Sandy loam soil	90 days	12.5 dS/m	high	Total Chlorophyll	3	0.415515	0.0632771
56	450	Soliman et al., 2012	Mixed	Mixed	Acacia saligna	C3	Dicot	Fabaceae	Perennial	Shrub	Green house	Sandy loam soil	90 days	25 dS/m	high	Total Chlorophyll	3	0.50119	0.0769565
57	451	Talaat et al., 2014	Mixed	Mixed	Triticum aestivum	C3	Monocot	Poaceae	Annual	Grass	Green house	Clay loam soil	70 days	4.7 dS/m	moderate	Relative water content	4	0.300075	0.00736935
57	452	Talaat et al., 2014	Mixed	Mixed	Triticum aestivum	C3	Monocot	Poaceae	Annual	Grass	Green house	Clay loam soil	70 days	4.7 dS/m	moderate	Relative water content	4	0.198335	0.00621696
57	453	Talaat et al., 2014	Mixed	Mixed	Triticum aestivum	C3	Monocot	Poaceae	Annual	Grass	Green house	Clay loam soil	70 days	9.4 dS/m	high	Relative water content	4	0.333159	0.00690388
57	454	Talaat et al., 2014	Mixed	Mixed	Triticum aestivum	C3	Monocot	Poaceae	Annual	Grass	Green house	Clay loam soil	70 days	9.4 dS/m	high	Relative water content	4	0.216267	0.00470222
57	455	Talaat et al., 2014	Mixed	Mixed	Triticum aestivum	C3	Monocot	Poaceae	Annual	Grass	Green house	Clay loam soil	70 days	4.7 dS/m	moderate	Photosynthetic rate	4	0.282216	0.00295332
57	456	Talaat et al., 2014	Mixed	Mixed	Triticum aestivum	C3	Monocot	Poaceae	Annual	Grass	Green house	Clay loam soil	70 days	4.7 dS/m	moderate	Photosynthetic rate	4	0.189296	0.00562314
57	457	Talaat et al., 2014	Mixed	Mixed	Triticum aestivum	C3	Monocot	Poaceae	Annual	Grass	Green house	Clay loam soil	70 days	9.4 dS/m	high	Photosynthetic rate	4	0.590536	0.00567519
57	458	Talaat et al., 2014	Mixed	Mixed	Triticum aestivum	C3	Monocot	Poaceae	Annual	Grass	Green house	Clay loam soil	70 days	9.4 dS/m	high	Photosynthetic rate	4	0.388737	1.3783e-06
57	459	Talaat et al., 2014	Mixed	Mixed	Triticum aestivum	C3	Monocot	Poaceae	Annual	Grass	Green house	Clay loam soil	70 days	4.7 dS/m	moderate	Photosynthetic rate	4	0.426047	0.00374179
57	460	Talaat et al., 2014	Mixed	Mixed	Triticum aestivum	C3	Monocot	Poaceae	Annual	Grass	Green house	Clay loam soil	70 days	4.7 dS/m	moderate	Photosynthetic rate	4	0.3272	0.00346576
57	461	Talaat et al., 2014	Mixed	Mixed	Triticum aestivum	C3	Monocot	Poaceae	Annual	Grass	Green house	Clay loam soil	70 days	9.4 dS/m	high	Photosynthetic rate	4	0.719964	0.00227119
57	462	Talaat et al., 2014	Mixed	Mixed	Triticum aestivum	C3	Monocot	Poaceae	Annual	Grass	Green house	Clay loam soil	70 days	9.4 dS/m	high	Photosynthetic rate	4	0.542405	1.77699e-05
57	463	Talaat et al., 2014	Mixed	Mixed	Triticum aestivum	C3	Monocot	Poaceae	Annual	Grass	Green house	Clay loam soil	70 days	4.7 dS/m	moderate	Stomatal conductance	4	0.374376	0.00787469
57	464	Talaat et al., 2014	Mixed	Mixed	Triticum aestivum	C3	Monocot	Poaceae	Annual	Grass	Green house	Clay loam soil	70 days	4.7 dS/m	moderate	Stomatal conductance	4	0.27679	2.52276e-05
57	465	Talaat et al., 2014	Mixed	Mixed	Triticum aestivum	C3	Monocot	Poaceae	Annual	Grass	Green house	Clay loam soil	70 days	9.4 dS/m	high	Stomatal conductance	4	0.748601	0.00105293
57	466	Talaat et al., 2014	Mixed	Mixed	Triticum aestivum	C3	Monocot	Poaceae	Annual	Grass	Green house	Clay loam soil	70 days	9.4 dS/m	high	Stomatal conductance	4	0.554351	0.00384312
57	467	Talaat et al., 2014	Mixed	Mixed	Triticum aestivum	C3	Monocot	Poaceae	Annual	Grass	Green house	Clay loam soil	70 days	4.7 dS/m	moderate	Photosynthetic rate	4	-0.362193	0.0103302
57	468	Talaat et al., 2014	Mixed	Mixed	Triticum aestivum	C3	Monocot	Poaceae	Annual	Grass	Green house	Clay loam soil	70 days	4.7 dS/m	moderate	Photosynthetic rate	4	-0.292172	0.000897452
57	469	Talaat et al., 2014	Mixed	Mixed	Triticum aestivum	C3	Monocot	Poaceae	Annual	Grass	Green house	Clay loam soil	70 days	9.4 dS/m	high	Photosynthetic rate	4	-0.700251	0.00271693
57	470	Talaat et al., 2014	Mixed	Mixed	Triticum aestivum	C3	Monocot	Poaceae	Annual	Grass	Green house	Clay loam soil	70 days	9.4 dS/m	high	Photosynthetic rate	4	-0.412538	0.000358258
57	471	Talaat et al., 2014	Mixed	Mixed	Triticum aestivum	C3	Monocot	Poaceae	Annual	Grass	Green house	Clay loam soil	70 days	4.7 dS/m	moderate	Chlorophyll a	4	0.27123	0.00427026
57	472	Talaat et al., 2014	Mixed	Mixed	Triticum aestivum	C3	Monocot	Poaceae	Annual	Grass	Green house	Clay loam soil	70 days	4.7 dS/m	moderate	Chlorophyll a	4	0.187446	0.00204179
57	473	Talaat et al., 2014	Mixed	Mixed	Triticum aestivum	C3	Monocot	Poaceae	Annual	Grass	Green house	Clay loam soil	70 days	9.4 dS/m	high	Chlorophyll a	4	0.353998	0.00509786
57	474	Talaat et al., 2014	Mixed	Mixed	Triticum aestivum	C3	Monocot	Poaceae	Annual	Grass	Green house	Clay loam soil	70 days	9.4 dS/m	high	Chlorophyll a	4	0.247164	0.000352277
57	475	Talaat et al., 2014	Mixed	Mixed	Triticum aestivum	C3	Monocot	Poaceae	Annual	Grass	Green house	Clay loam soil	70 days	4.7 dS/m	moderate	Chlorophyll b	4	0.414702	0.00310542
57	476	Talaat et al., 2014	Mixed	Mixed	Triticum aestivum	C3	Monocot	Poaceae	Annual	Grass	Green house	Clay loam soil	70 days	4.7 dS/m	moderate	Chlorophyll b	4	0.306754	0.00313259
57	477	Talaat et al., 2014	Mixed	Mixed	Triticum aestivum	C3	Monocot	Poaceae	Annual	Grass	Green house	Clay loam soil	70 days	9.4 dS/m	high	Chlorophyll b	4	0.561746	0.00225576
57	478	Talaat et al., 2014	Mixed	Mixed	Triticum aestivum	C3	Monocot	Poaceae	Annual	Grass	Green house	Clay loam soil	70 days	9.4 dS/m	high	Chlorophyll b	4	0.4143	0.00405916
57	479	Talaat et al., 2014	Mixed	Mixed	Triticum aestivum	C3	Monocot	Poaceae	Annual	Grass	Green house	Clay loam soil	70 days	4.7 dS/m	moderate	Total Chlorophyll	4	0.888059	0.00712251
57	480	Talaat et al., 2014	Mixed	Mixed	Triticum aestivum	C3	Monocot	Poaceae	Annual	Grass	Green house	Clay loam soil	70 days	4.7 dS/m	moderate	Total Chlorophyll	4	0.260028	0.00242281
57	481	Talaat et al., 2014	Mixed	Mixed	Triticum aestivum	C3	Monocot	Poaceae	Annual	Grass	Green house	Clay loam soil	70 days	9.4 dS/m	high	Total Chlorophyll	4	0.447876	0.00364938
57	482	Talaat et al., 2014	Mixed	Mixed	Triticum aestivum	C3	Monocot	Poaceae	Annual	Grass	Green house	Clay loam soil	70 days	9.4 dS/m	high	Total Chlorophyll	4	0.310288	0.0012054
58	483	Upreti et al., 2015	Funneliformis mosseae	Single	Vitis vinifera	C3	Dicot	Vitaceae	Annual	Shrub	Green house	Sandy loam soil	32 days	4.65 dS/m	moderate	Leaf area	12	0.249095	0.00119475
58	484	Upreti et al., 2015	Funneliformis mosseae	Single	Vitis vinifera	C3	Dicot	Vitaceae	Annual	Shrub	Green house	Sandy loam soil	32 days	6.74 dS/m	high	Leaf area	12	0.198158	0.00192727
58	485	Upreti et al., 2015	Funneliformis mosseae	Single	Vitis vinifera	C3	Dicot	Vitaceae	Annual	Shrub	Green house	Sandy loam soil	32 days	4.65 dS/m	moderate	Photosynthetic rate	12	0.100379	0.00380073
58	486	Upreti et al., 2015	Funneliformis mosseae	Single	Vitis vinifera	C3	Dicot	Vitaceae	Annual	Shrub	Green house	Sandy loam soil	32 days	6.74 dS/m	high	Photosynthetic rate	12	0.170626	0.00557108
58	487	Upreti et al., 2015	Funneliformis mosseae	Single	Vitis vinifera	C3	Dicot	Vitaceae	Annual	Shrub	Green house	Sandy loam soil	32 days	4.65 dS/m	moderate	Total Chlorophyll	12	0.0357181	0.000111219
58	488	Upreti et al., 2015	Funneliformis mosseae	Single	Vitis vinifera	C3	Dicot	Vitaceae	Annual	Shrub	Green house	Sandy loam soil	32 days	6.74 dS/m	high	Total Chlorophyll	12	0.143101	0.00153505
59	489	Vicente-Sinchez et al., 2013	Glomus iranicum	Single	Lactuca sativa	C3	Dicot	Asteraceae	Annual	Herbaceous	Field condition	Clay loam soil	30 days	4.19 dS/m	moderate	Total Chlorophyll	18	0.0472315	1.55432e-06
59	490	Vicente-Sinchez et al., 2013	Glomus iranicum	Single	Lactuca sativa	C3	Dicot	Asteraceae	Annual	Herbaceous	Field condition	Clay loam soil	90 days	4.19 dS/m	moderate	Total Chlorophyll	18	0.30941	1.34116e-06
59	491	Vicente-Sinchez et al., 2013	Glomus iranicum	Single	Lactuca sativa	C3	Dicot	Asteraceae	Annual	Herbaceous	Field condition	Clay loam soil	30 days	4.19 dS/m	moderate	Photosynthetic rate	18	-0.0270544	4.88234e-07
59	492	Vicente-Sinchez et al., 2013	Glomus iranicum	Single	Lactuca sativa	C3	Dicot	Asteraceae	Annual	Herbaceous	Field condition	Clay loam soil	90 days	4.19 dS/m	moderate	Photosynthetic rate	18	0.0696218	4.47852e-07
59	493	Vicente-Sinchez et al., 2013	Glomus iranicum	Single	Lactuca sativa	C3	Dicot	Asteraceae	Annual	Herbaceous	Field condition	Clay loam soil	30 days	4.19 dS/m	moderate	Stomatal conductance	18	-0.120874	7.18932e-08
59	494	Vicente-Sinchez et al., 2013	Glomus iranicum	Single	Lactuca sativa	C3	Dicot	Asteraceae	Annual	Herbaceous	Field condition	Clay loam soil	90 days	4.19 dS/m	moderate	Stomatal conductance	18	-0.071774	5.3453e-08
59	495	Vicente-Sinchez et al., 2013	Glomus iranicum	Single	Lactuca sativa	C3	Dicot	Asteraceae	Annual	Herbaceous	Field condition	Clay loam soil	30 days	4.19 dS/m	moderate	Water use efficiency	18	0.0997611	8.75265e-08
59	496	Vicente-Sinchez et al., 2013	Glomus iranicum	Single	Lactuca sativa	C3	Dicot	Asteraceae	Annual	Herbaceous	Field condition	Clay loam soil	90 days	4.19 dS/m	moderate	Water use efficiency	18	0.0760756	1.0556e-07
60	497	Wilson et. al. 2012	Funneliformis mosseae	Single	Melilotus siculus	C3	Dicot	Fabaceae	Annual	Grass	Green house	Sandy soil	84 days	80 mM NaCl	moderate	Relative water content	5	0.0483563	1.16276e-05
60	498	Wilson et. al. 2012	Funneliformis mosseae	Single	Melilotus siculus	C3	Dicot	Fabaceae	Annual	Grass	Green house	Sandy soil	84 days	80 mM NaCl	moderate	Relative water content	5	0.125491	1.1083e-05
60	499	Wilson et. al. 2012	Glomus sp.	Mixed	Melilotus siculus	C3	Dicot	Fabaceae	Annual	Grass	Green house	Sandy soil	84 days	80 mM NaCl	moderate	Relative water content	5	0.0337865	1.17912e-05
60	500	Wilson et. al. 2012	Glomus sp.	Mixed	Melilotus siculus	C3	Dicot	Fabaceae	Annual	Grass	Green house	Sandy soil	84 days	80 mM NaCl	moderate	Relative water content	5	0.0721421	1.16291e-05
60	501	Wilson et. al. 2012	Funneliformis mosseae	Single	Melilotus siculus	C3	Dicot	Fabaceae	Annual	Grass	Green house	Sandy soil	84 days	250 mM NaCl	high	Relative water content	5	-0.101538	1.81356e-05
60	502	Wilson et. al. 2012	Funneliformis mosseae	Single	Melilotus siculus	C3	Dicot	Fabaceae	Annual	Grass	Green house	Sandy soil	84 days	250 mM NaCl	high	Relative water content	5	0.0621619	1.67219e-05
60	503	Wilson et. al. 2012	Glomus sp.	Mixed	Melilotus siculus	C3	Dicot	Fabaceae	Annual	Grass	Green house	Sandy soil	84 days	250 mM NaCl	high	Relative water content	5	-0.0185235	1.6608e-05
60	504	Wilson et. al. 2012	Glomus sp.	Mixed	Melilotus siculus	C3	Dicot	Fabaceae	Annual	Grass	Green house	Sandy soil	84 days	250 mM NaCl	high	Relative water content	5	-0.0880569	1.94701e-05
60	505	Wilson et. al. 2012	Funneliformis mosseae	Single	Melilotus siculus	C3	Dicot	Fabaceae	Annual	Grass	Green house	Sandy soil	168 days	80 mM NaCl	moderate	Relative water content	5	0.156963	1.18055e-05
60	506	Wilson et. al. 2012	Funneliformis mosseae	Single	Melilotus siculus	C3	Dicot	Fabaceae	Annual	Grass	Green house	Sandy soil	168 days	80 mM NaCl	moderate	Relative water content	5	0.0813817	9.70942e-06
60	507	Wilson et. al. 2012	Glomus sp.	Mixed	Melilotus siculus	C3	Dicot	Fabaceae	Annual	Grass	Green house	Sandy soil	168 days	80 mM NaCl	moderate	Relative water content	5	-0.00673896	1.37361e-05
60	508	Wilson et. al. 2012	Glomus sp.	Mixed	Melilotus siculus	C3	Dicot	Fabaceae	Annual	Grass	Green house	Sandy soil	168 days	80 mM NaCl	moderate	Relative water content	5	0.0623108	9.88284e-06
60	509	Wilson et. al. 2012	Funneliformis mosseae	Single	Melilotus siculus	C3	Dicot	Fabaceae	Annual	Grass	Green house	Sandy soil	168 days	250 mM NaCl	high	Relative water content	5	-0.164627	1.74457e-05
60	510	Wilson et. al. 2012	Funneliformis mosseae	Single	Melilotus siculus	C3	Dicot	Fabaceae	Annual	Grass	Green house	Sandy soil	168 days	250 mM NaCl	high	Relative water content	5	0.29903	1.17967e-05
60	511	Wilson et. al. 2012	Glomus sp.	Mixed	Melilotus siculus	C3	Dicot	Fabaceae	Annual	Grass	Green house	Sandy soil	168 days	250 mM NaCl	high	Relative water content	5	-0.0175216	1.48597e-05
60	512	Wilson et. al. 2012	Glomus sp.	Mixed	Melilotus siculus	C3	Dicot	Fabaceae	Annual	Grass	Green house	Sandy soil	168 days	250 mM NaCl	high	Relative water content	5	-0.115626	1.72031e-05
61	513	Wu et al., 2009	Funneliformis mosseae	Single	Citrus tangerine	C4	Dicot	Rutaceae	Perennial	Woody	Green house	Sandy soil	85 days	9.7 dS/m	high	Relative water content	3	0.121767	7.23099e-05
61	514	Wu et al., 2009	Funneliformis mosseae	Single	Citrus tangerine	C4	Dicot	Rutaceae	Perennial	Woody	Green house	Sandy soil	86 days	9.7 dS/m	high	Leaf area	3	0.240895	0.000327031
62	515	Wu et al., 2010	Funneliformis mosseae	Single	Poncirus trifoliata	C4	Dicot	Rutaceae	Perennial	Woody	Green house	Sandy soil	49 days	100 mM	moderate	Leaf area	4	0.372675	0.000599379
62	516	Wu et al., 2010	Glomus versiforme	Single	Poncirus trifoliata	C4	Dicot	Rutaceae	Perennial	Woody	Green house	Sandy soil	49 days	100 mM	moderate	Leaf area	4	0.142563	0.000712116
63	517	Wu et al., 2013	Funneliformis mosseae	Single	Poncirus trifoliata	C4	Dicot	Rutaceae	Perennial	Woody	Green house	Sandy soil	106 days	100 mM	moderate	Relative water content	4	0.326705	0.00760285
64	518	Zai et al., 2012	Funneliformis mosseae	Single	Prunus maritima	C3	Dicot	Rosaceae	Perennial	Shrub	Green house	Sandy soil	15 days	2%	low	Chlorophyll a	10	0.04652	0.0390293
64	519	Zai et al., 2012	Funneliformis mosseae	Single	Prunus maritima	C3	Dicot	Rosaceae	Perennial	Shrub	Green house	Sandy soil	45 days	2%	low	Chlorophyll a	10	0.223144	0.0255881
64	520	Zai et al., 2012	Funneliformis mosseae	Single	Prunus maritima	C3	Dicot	Rosaceae	Perennial	Shrub	Green house	Sandy soil	15 days	2%	low	Chlorophyll b	10	0	0.0260232
64	521	Zai et al., 2012	Funneliformis mosseae	Single	Prunus maritima	C3	Dicot	Rosaceae	Perennial	Shrub	Green house	Sandy soil	45 days	2%	low	Chlorophyll b	10	0.276253	0.00943991
64	522	Zai et al., 2012	Funneliformis mosseae	Single	Prunus maritima	C3	Dicot	Rosaceae	Perennial	Shrub	Green house	Sandy soil	15 days	2%	low	Total Chlorophyll	10	0.0190482	0.0212686
64	523	Zai et al., 2012	Funneliformis mosseae	Single	Prunus maritima	C3	Dicot	Rosaceae	Perennial	Shrub	Green house	Sandy soil	45 days	2%	low	Total Chlorophyll	10	0.254234	0.00442967
64	524	Zai et al., 2012	Funneliformis mosseae	Single	Prunus maritima	C3	Dicot	Rosaceae	Perennial	Shrub	Green house	Sandy soil	15 days	2%	low	Photosynthetic rate	10	0.17185	0.0266669
64	525	Zai et al., 2012	Funneliformis mosseae	Single	Prunus maritima	C3	Dicot	Rosaceae	Perennial	Shrub	Green house	Sandy soil	45 days	2%	low	Photosynthetic rate	10	0.441833	0.0582769
65	526	Zarei and Paymaneh, 2014	Rhizophagus intraradices	Single	Citrus jambheri	C4	Dicot	Rutaceae	Perennial	Woody	Green house	Sandy soil	90 days	4 dS/m	low	Total Chlorophyll	3	0.106669	9.15563e-06
65	527	Zarei and Paymaneh, 2014	Rhizophagus intraradices	Single	Citrus jambheri	C4	Dicot	Rutaceae	Perennial	Woody	Green house	Sandy soil	90 days	6 dS/m	moderate	Total Chlorophyll	3	0.0615991	1.1539e-07
65	528	Zarei and Paymaneh, 2014	Rhizophagus intraradices	Single	Citrus jambheri	C4	Dicot	Rutaceae	Perennial	Woody	Green house	Sandy soil	90 days	8 dS/m	high	Total Chlorophyll	3	0.0647943	7.37074e-07
65	529	Zarei and Paymaneh, 2014	Claroideoglomus etunicatum	Single	Citrus jambheri	C4	Dicot	Rutaceae	Perennial	Woody	Green house	Sandy soil	90 days	4 dS/m	low	Total Chlorophyll	3	0.0828579	9.13737e-06
65	530	Zarei and Paymaneh, 2014	Claroideoglomus etunicatum	Single	Citrus jambheri	C4	Dicot	Rutaceae	Perennial	Woody	Green house	Sandy soil	90 days	6 dS/m	moderate	Total Chlorophyll	3	-0.0223473	1.4274e-07
65	531	Zarei and Paymaneh, 2014	Claroideoglomus etunicatum	Single	Citrus jambheri	C4	Dicot	Rutaceae	Perennial	Woody	Green house	Sandy soil	90 days	8 dS/m	high	Total Chlorophyll	3	0.0944861	7.35631e-07
66	532	Zhi et al., 2010	Funneliformis mosseae	Single	Solanum lycopersicum	C3	Dicot	Solanaceae	Annual	Herbaceous	Green house	Sandy soil	45 days	4.2 dS/m	moderate	Leaf area	6	0.485916	0.00096571
66	533	Zhi et al., 2010	Funneliformis mosseae	Single	Solanum lycopersicum	C3	Dicot	Solanaceae	Annual	Herbaceous	Green house	Sandy soil	45 days	7.1 dS/m	moderate	Leaf area	6	-0.399174	0.00349839
67	534	Zou et al., 2011a	Glomus versiforme	Single	Poncirus trifoliata	C4	Dicot	Rutaceae	Perennial	Woody	Green house	Sandy soil	90 days	100 mM	moderate	Relative water content	3	0.0409558	4.6162e-05
67	535	Zou et al., 2011a	Funneliformis mosseae	Single	Poncirus trifoliata	C4	Dicot	Rutaceae	Perennial	Woody	Green house	Sandy soil	90 days	100 mM	moderate	Relative water content	3	0.0826713	4.43901e-05
68	536	Zou et al., 2011b	Funneliformis mosseae	Single	Poncirus trifoliata	C4	Dicot	Rutaceae	Perennial	Woody	Green house	Sandy soil	90 days	100 mM	moderate	Relative water content	3	0.126497	0.000492589
68	537	Zou et al., 2011b	Glomus versiforme	Single	Poncirus trifoliata	C4	Dicot	Rutaceae	Perennial	Woody	Green house	Sandy soil	90 days	100 mM	moderate	Relative water content	3	0.165837	0.000645537
68	538	Zou et al., 2011b	Claroideoglomus etunicatum	Single	Poncirus trifoliata	C4	Dicot	Rutaceae	Perennial	Woody	Green house	Sandy soil	90 days	100 mM	moderate	Relative water content	3	-0.0782386	0.000465232
69	539	Zuccarini, 2007	Mixed	Mixed	Lactuca sativa	C3	Dicot	Asteraceae	Annual	Herbaceous	Green house	Sandy soil	30 days	5.8 dS/m	moderate	Total Chlorophyll	3	-0.0759606	0.000323418
69	540	Zuccarini, 2007	Mixed	Mixed	Lactuca sativa	C3	Dicot	Asteraceae	Annual	Herbaceous	Green house	Sandy soil	30 days	5.8 dS/m	moderate	Leaf area	3	0.0779023	3.58538e-08
